# Supplementary material for: Outcomes in pediatric studies of medium-chain acyl-coA dehydrogenase (MCAD) deficiency and phenylketonuria (PKU): a review
Source: Orphanet J Rare Dis. 2020 Jan 14;15:12. doi: 10.1186/s13023-019-1276-1 (PMC6961328; doi:10.1186/s13023-019-1276-1)
Supplement: Supplementary file 3 — Additional file 3. Microsoft Excel document (.xlsx). Title: Review database. Description: Database of the studies included in data synthesis [file 13023_2019_1276_MOESM3_ESM.xlsx]

## Sheet: Database
STUDY CHARACTERISTICS										OUTCOMES				Neuro-psychological Unique Outcomes
First author	Title	Journal	Year	Country	Study Design	Sample Size	Age Range	Relevant Disease	Study Reference	Unique Outcome Name	Definition	Domain	Core Area	Measurement Tools
Ten Hoedt	"MY PKU": increasing self-management in patients with phenylketonuria. A randomized controlled trial	Orphanet journal of rare diseases	2011	The Netherlands	Trial	38	1-35 years	PKU	Ten Hoedt AE, Hollak CEM, Boelen CCA, et al. “MY PKU”: Increasing self-management in patients with phenylketonuria. A randomized controlled trial. Orphanet J Rare Dis. 2011;6(48):1-7. doi:10.1186/1750-1172-6-48	Caregiver/family acceptability of the PKU diet	How a caregiver of a child with PKU feels about the diet	Disease management and food attitudes and behaviours	Life Impact
Ten Hoedt	"MY PKU": increasing self-management in patients with phenylketonuria. A randomized controlled trial	Orphanet journal of rare diseases	2011	The Netherlands	Trial	38	1-35 years	PKU	Ten Hoedt AE, Hollak CEM, Boelen CCA, et al. “MY PKU”: Increasing self-management in patients with phenylketonuria. A randomized controlled trial. Orphanet J Rare Dis. 2011;6(48):1-7. doi:10.1186/1750-1172-6-48	Frequency of phenylalanine or tyrosine monitoring	How often blood phenylalanine (Phe) or tyrosine levels are checked to see if the levels are within the target range	Monitoring of disease-specific biomarkers and surrogate outcomes	Pathophysiological Manifestations
Ten Hoedt	"MY PKU": increasing self-management in patients with phenylketonuria. A randomized controlled trial	Orphanet journal of rare diseases	2011	The Netherlands	Trial	38	1-35 years	PKU	Ten Hoedt AE, Hollak CEM, Boelen CCA, et al. “MY PKU”: Increasing self-management in patients with phenylketonuria. A randomized controlled trial. Orphanet J Rare Dis. 2011;6(48):1-7. doi:10.1186/1750-1172-6-48	Phenylalanine concentration in the blood or other tissues	How much phenylalanine there is in the blood or other tissues and whether the level is consistent with the targeted level	Monitoring of disease-specific biomarkers and surrogate outcomes	Pathophysiological Manifestations
Bentler	221 newborn-screened neonates with medium-chain acyl-coenzyme A dehydrogenase deficiency: Findings from the Inborn Errors of Metabolism Collaborative	Molecular genetics and metabolism	2016	United States	Observational study	221	0-10 years	MCADD	Bentler K, Zhai S, Elsbecker SA, et al. 221 newborn-screened neonates with medium-chain acyl-coenzyme A dehydrogenase deficiency: Findings from the Inborn Errors of Metabolism Collaborative. Mol Genet Metab. 2016;119:75-82. doi:10.1016/j.ymgme.2016.07.002	Acute infections	Illnesses caused by germs (bacteria, viruses) entering and spreading in the body. Generally develops suddenly and last a short time, often only a few days or weeks	Non disease-specific symptoms and disease	Pathophysiological Manifestations
Bentler	221 newborn-screened neonates with medium-chain acyl-coenzyme A dehydrogenase deficiency: Findings from the Inborn Errors of Metabolism Collaborative	Molecular genetics and metabolism	2016	United States	Observational study	221	0-10 years	MCADD	Bentler K, Zhai S, Elsbecker SA, et al. 221 newborn-screened neonates with medium-chain acyl-coenzyme A dehydrogenase deficiency: Findings from the Inborn Errors of Metabolism Collaborative. Mol Genet Metab. 2016;119:75-82. doi:10.1016/j.ymgme.2016.07.002	Body temperature abnormalities	Changes in how hot or cold the body is that are higher or lower than normal	Non disease-specific symptoms and disease	Pathophysiological Manifestations
Bentler	221 newborn-screened neonates with medium-chain acyl-coenzyme A dehydrogenase deficiency: Findings from the Inborn Errors of Metabolism Collaborative	Molecular genetics and metabolism	2016	United States	Observational study	221	0-10 years	MCADD	Bentler K, Zhai S, Elsbecker SA, et al. 221 newborn-screened neonates with medium-chain acyl-coenzyme A dehydrogenase deficiency: Findings from the Inborn Errors of Metabolism Collaborative. Mol Genet Metab. 2016;119:75-82. doi:10.1016/j.ymgme.2016.07.002	Cardiovascular symptoms and disorders	Indicators that the cardiovascular system (responsible for carrying blood through the body) is not working as expected	Acute disease-specific manifestations	Pathophysiological Manifestations
Bentler	221 newborn-screened neonates with medium-chain acyl-coenzyme A dehydrogenase deficiency: Findings from the Inborn Errors of Metabolism Collaborative	Molecular genetics and metabolism	2016	United States	Observational study	221	0-10 years	MCADD	Bentler K, Zhai S, Elsbecker SA, et al. 221 newborn-screened neonates with medium-chain acyl-coenzyme A dehydrogenase deficiency: Findings from the Inborn Errors of Metabolism Collaborative. Mol Genet Metab. 2016;119:75-82. doi:10.1016/j.ymgme.2016.07.002	Dehydration	A lack of fluids in the body	Non disease-specific symptoms and disease	Pathophysiological Manifestations
Bentler	221 newborn-screened neonates with medium-chain acyl-coenzyme A dehydrogenase deficiency: Findings from the Inborn Errors of Metabolism Collaborative	Molecular genetics and metabolism	2016	United States	Observational study	221	0-10 years	MCADD	Bentler K, Zhai S, Elsbecker SA, et al. 221 newborn-screened neonates with medium-chain acyl-coenzyme A dehydrogenase deficiency: Findings from the Inborn Errors of Metabolism Collaborative. Mol Genet Metab. 2016;119:75-82. doi:10.1016/j.ymgme.2016.07.002	Encephalopathy	A brain-related disease that alters brain function or structure and can be a complication of a metabolic decompensation in MCAD deficiency	Acute disease-specific manifestations	Pathophysiological Manifestations
Bentler	221 newborn-screened neonates with medium-chain acyl-coenzyme A dehydrogenase deficiency: Findings from the Inborn Errors of Metabolism Collaborative	Molecular genetics and metabolism	2016	United States	Observational study	221	0-10 years	MCADD	Bentler K, Zhai S, Elsbecker SA, et al. 221 newborn-screened neonates with medium-chain acyl-coenzyme A dehydrogenase deficiency: Findings from the Inborn Errors of Metabolism Collaborative. Mol Genet Metab. 2016;119:75-82. doi:10.1016/j.ymgme.2016.07.002	Fasting	Not eating or drinking for a period of time	Disease management and feeding behaviours	Life Impact
Bentler	221 newborn-screened neonates with medium-chain acyl-coenzyme A dehydrogenase deficiency: Findings from the Inborn Errors of Metabolism Collaborative	Molecular genetics and metabolism	2016	United States	Observational study	221	0-10 years	MCADD	Bentler K, Zhai S, Elsbecker SA, et al. 221 newborn-screened neonates with medium-chain acyl-coenzyme A dehydrogenase deficiency: Findings from the Inborn Errors of Metabolism Collaborative. Mol Genet Metab. 2016;119:75-82. doi:10.1016/j.ymgme.2016.07.002	Gastrointestinal symptoms and disorders	Indicators that are signals that the stomach and intestines (responsible for breaking down and absorbing food) are not working as expected	Non disease-specific symptoms and disease	Pathophysiological Manifestations
Bentler	221 newborn-screened neonates with medium-chain acyl-coenzyme A dehydrogenase deficiency: Findings from the Inborn Errors of Metabolism Collaborative	Molecular genetics and metabolism	2016	United States	Observational study	221	0-10 years	MCADD	Bentler K, Zhai S, Elsbecker SA, et al. 221 newborn-screened neonates with medium-chain acyl-coenzyme A dehydrogenase deficiency: Findings from the Inborn Errors of Metabolism Collaborative. Mol Genet Metab. 2016;119:75-82. doi:10.1016/j.ymgme.2016.07.002	General health biomarkers	Signs that may indicate one's overall health status (e.g. laboratory tests, blood pressure, heart rate)	Biomarkers of nutritional and organ-specific health	Pathophysiological Manifestations
Bentler	221 newborn-screened neonates with medium-chain acyl-coenzyme A dehydrogenase deficiency: Findings from the Inborn Errors of Metabolism Collaborative	Molecular genetics and metabolism	2016	United States	Observational study	221	0-10 years	MCADD	Bentler K, Zhai S, Elsbecker SA, et al. 221 newborn-screened neonates with medium-chain acyl-coenzyme A dehydrogenase deficiency: Findings from the Inborn Errors of Metabolism Collaborative. Mol Genet Metab. 2016;119:75-82. doi:10.1016/j.ymgme.2016.07.002	Growth	Measurable changes in weight and height over a period of time	Physical growth and anthropometry	Growth and Development
Bentler	221 newborn-screened neonates with medium-chain acyl-coenzyme A dehydrogenase deficiency: Findings from the Inborn Errors of Metabolism Collaborative	Molecular genetics and metabolism	2016	United States	Observational study	221	0-10 years	MCADD	Bentler K, Zhai S, Elsbecker SA, et al. 221 newborn-screened neonates with medium-chain acyl-coenzyme A dehydrogenase deficiency: Findings from the Inborn Errors of Metabolism Collaborative. Mol Genet Metab. 2016;119:75-82. doi:10.1016/j.ymgme.2016.07.002	Hyperammonemia	Having too much ammonia in the blood which disturbs the body's metabolic processes	Acute disease-specific manifestations	Pathophysiological Manifestations
Bentler	221 newborn-screened neonates with medium-chain acyl-coenzyme A dehydrogenase deficiency: Findings from the Inborn Errors of Metabolism Collaborative	Molecular genetics and metabolism	2016	United States	Observational study	221	0-10 years	MCADD	Bentler K, Zhai S, Elsbecker SA, et al. 221 newborn-screened neonates with medium-chain acyl-coenzyme A dehydrogenase deficiency: Findings from the Inborn Errors of Metabolism Collaborative. Mol Genet Metab. 2016;119:75-82. doi:10.1016/j.ymgme.2016.07.002	Hyperuricemia	Having too much uric acid (a waste product of substances called purines) in the blood. It may be an indication of a disturbance in the body's metabolic processes	Acute disease-specific manifestations	Pathophysiological Manifestations
Bentler	221 newborn-screened neonates with medium-chain acyl-coenzyme A dehydrogenase deficiency: Findings from the Inborn Errors of Metabolism Collaborative	Molecular genetics and metabolism	2016	United States	Observational study	221	0-10 years	MCADD	Bentler K, Zhai S, Elsbecker SA, et al. 221 newborn-screened neonates with medium-chain acyl-coenzyme A dehydrogenase deficiency: Findings from the Inborn Errors of Metabolism Collaborative. Mol Genet Metab. 2016;119:75-82. doi:10.1016/j.ymgme.2016.07.002	Hypoglycaemia	Having abnormally low blood sugar levels because the body of a person with MCAD deficiency is not able to produce enough energy from body fats	Acute disease-specific manifestations	Pathophysiological Manifestations
Bentler	221 newborn-screened neonates with medium-chain acyl-coenzyme A dehydrogenase deficiency: Findings from the Inborn Errors of Metabolism Collaborative	Molecular genetics and metabolism	2016	United States	Observational study	221	0-10 years	MCADD	Bentler K, Zhai S, Elsbecker SA, et al. 221 newborn-screened neonates with medium-chain acyl-coenzyme A dehydrogenase deficiency: Findings from the Inborn Errors of Metabolism Collaborative. Mol Genet Metab. 2016;119:75-82. doi:10.1016/j.ymgme.2016.07.002	Infant feeding difficulties	Problems with eating experienced by a child under the age of 1 with MCAD deficiency	Disease management and feeding behaviours	Life Impact
Bentler	221 newborn-screened neonates with medium-chain acyl-coenzyme A dehydrogenase deficiency: Findings from the Inborn Errors of Metabolism Collaborative	Molecular genetics and metabolism	2016	United States	Observational study	221	0-10 years	MCADD	Bentler K, Zhai S, Elsbecker SA, et al. 221 newborn-screened neonates with medium-chain acyl-coenzyme A dehydrogenase deficiency: Findings from the Inborn Errors of Metabolism Collaborative. Mol Genet Metab. 2016;119:75-82. doi:10.1016/j.ymgme.2016.07.002	Inflammation biomarkers	Biological molecules found in blood, body fluids or tissues that indicate that the body's immune cells have gone into action to fight against something that the body thinks may be harmful	Biomarkers of nutritional and organ-specific health	Pathophysiological Manifestations
Bentler	221 newborn-screened neonates with medium-chain acyl-coenzyme A dehydrogenase deficiency: Findings from the Inborn Errors of Metabolism Collaborative	Molecular genetics and metabolism	2016	United States	Observational study	221	0-10 years	MCADD	Bentler K, Zhai S, Elsbecker SA, et al. 221 newborn-screened neonates with medium-chain acyl-coenzyme A dehydrogenase deficiency: Findings from the Inborn Errors of Metabolism Collaborative. Mol Genet Metab. 2016;119:75-82. doi:10.1016/j.ymgme.2016.07.002	Ketonuria	Having a concentration of ketone bodies (which are byproducts of cell breakdown for energy) in the urine that is considered too high for normal function	Acute disease-specific manifestations	Pathophysiological Manifestations
Bentler	221 newborn-screened neonates with medium-chain acyl-coenzyme A dehydrogenase deficiency: Findings from the Inborn Errors of Metabolism Collaborative	Molecular genetics and metabolism	2016	United States	Observational study	221	0-10 years	MCADD	Bentler K, Zhai S, Elsbecker SA, et al. 221 newborn-screened neonates with medium-chain acyl-coenzyme A dehydrogenase deficiency: Findings from the Inborn Errors of Metabolism Collaborative. Mol Genet Metab. 2016;119:75-82. doi:10.1016/j.ymgme.2016.07.002	Kidney health biomarkers	Biological molecules found in blood, body fluids or tissues that indicate that the kidneys (responsible for filtering blood of waste and extra fluid) are functioning as expected	Biomarkers of nutritional and organ-specific health	Pathophysiological Manifestations
Bentler	221 newborn-screened neonates with medium-chain acyl-coenzyme A dehydrogenase deficiency: Findings from the Inborn Errors of Metabolism Collaborative	Molecular genetics and metabolism	2016	United States	Observational study	221	0-10 years	MCADD	Bentler K, Zhai S, Elsbecker SA, et al. 221 newborn-screened neonates with medium-chain acyl-coenzyme A dehydrogenase deficiency: Findings from the Inborn Errors of Metabolism Collaborative. Mol Genet Metab. 2016;119:75-82. doi:10.1016/j.ymgme.2016.07.002	Liver health biomarkers	Biological molecules found in blood, body fluids or tissues that indicate that the liver (responsible for removing toxins from blood and processing nutrients from food) is functioning as expected	Biomarkers of nutritional and organ-specific health	Pathophysiological Manifestations
Bentler	221 newborn-screened neonates with medium-chain acyl-coenzyme A dehydrogenase deficiency: Findings from the Inborn Errors of Metabolism Collaborative	Molecular genetics and metabolism	2016	United States	Observational study	221	0-10 years	MCADD	Bentler K, Zhai S, Elsbecker SA, et al. 221 newborn-screened neonates with medium-chain acyl-coenzyme A dehydrogenase deficiency: Findings from the Inborn Errors of Metabolism Collaborative. Mol Genet Metab. 2016;119:75-82. doi:10.1016/j.ymgme.2016.07.002	Metabolic acidosis	The abnormal buildup of acid in the body due kidney disease or failure. It means that one's body is either not getting rid of enough acid, is making too much acid, or cannot balance its acid	Acute disease-specific manifestations	Pathophysiological Manifestations
Bentler	221 newborn-screened neonates with medium-chain acyl-coenzyme A dehydrogenase deficiency: Findings from the Inborn Errors of Metabolism Collaborative	Molecular genetics and metabolism	2016	United States	Observational study	221	0-10 years	MCADD	Bentler K, Zhai S, Elsbecker SA, et al. 221 newborn-screened neonates with medium-chain acyl-coenzyme A dehydrogenase deficiency: Findings from the Inborn Errors of Metabolism Collaborative. Mol Genet Metab. 2016;119:75-82. doi:10.1016/j.ymgme.2016.07.002	Muscle health biomarkers	Biological molecules found in blood, body fluids or tissues that indicate that the body's muscles (responsible for movement) are functioning as expected	Biomarkers of nutritional and organ-specific health	Pathophysiological Manifestations
Bentler	221 newborn-screened neonates with medium-chain acyl-coenzyme A dehydrogenase deficiency: Findings from the Inborn Errors of Metabolism Collaborative	Molecular genetics and metabolism	2016	United States	Observational study	221	0-10 years	MCADD	Bentler K, Zhai S, Elsbecker SA, et al. 221 newborn-screened neonates with medium-chain acyl-coenzyme A dehydrogenase deficiency: Findings from the Inborn Errors of Metabolism Collaborative. Mol Genet Metab. 2016;119:75-82. doi:10.1016/j.ymgme.2016.07.002	Muscle symptoms and disorders	Indicators that the body's muscles (responsible for movement) are not working as expected	Acute disease-specific manifestations	Pathophysiological Manifestations
Bentler	221 newborn-screened neonates with medium-chain acyl-coenzyme A dehydrogenase deficiency: Findings from the Inborn Errors of Metabolism Collaborative	Molecular genetics and metabolism	2016	United States	Observational study	221	0-10 years	MCADD	Bentler K, Zhai S, Elsbecker SA, et al. 221 newborn-screened neonates with medium-chain acyl-coenzyme A dehydrogenase deficiency: Findings from the Inborn Errors of Metabolism Collaborative. Mol Genet Metab. 2016;119:75-82. doi:10.1016/j.ymgme.2016.07.002	Nutritional assessment biomarkers	Biological molecules found in blood, body fluids or tissues that help to evaluate whether a person is getting adequate nutrition in general	Biomarkers of nutritional and organ-specific health	Pathophysiological Manifestations
Bentler	221 newborn-screened neonates with medium-chain acyl-coenzyme A dehydrogenase deficiency: Findings from the Inborn Errors of Metabolism Collaborative	Molecular genetics and metabolism	2016	United States	Observational study	221	0-10 years	MCADD	Bentler K, Zhai S, Elsbecker SA, et al. 221 newborn-screened neonates with medium-chain acyl-coenzyme A dehydrogenase deficiency: Findings from the Inborn Errors of Metabolism Collaborative. Mol Genet Metab. 2016;119:75-82. doi:10.1016/j.ymgme.2016.07.002	Pallor	An unhealthy pale appearance	Non disease-specific symptoms and disease	Pathophysiological Manifestations
Bentler	221 newborn-screened neonates with medium-chain acyl-coenzyme A dehydrogenase deficiency: Findings from the Inborn Errors of Metabolism Collaborative	Molecular genetics and metabolism	2016	United States	Observational study	221	0-10 years	MCADD	Bentler K, Zhai S, Elsbecker SA, et al. 221 newborn-screened neonates with medium-chain acyl-coenzyme A dehydrogenase deficiency: Findings from the Inborn Errors of Metabolism Collaborative. Mol Genet Metab. 2016;119:75-82. doi:10.1016/j.ymgme.2016.07.002	Prescription or use of medications or supplements unrelated to MCAD deficiency	The use of a treatment, medication or supplement to treat a condition that is not directly related to MCAD deficiency	Disease management and feeding behaviours	Life Impact
Bentler	221 newborn-screened neonates with medium-chain acyl-coenzyme A dehydrogenase deficiency: Findings from the Inborn Errors of Metabolism Collaborative	Molecular genetics and metabolism	2016	United States	Observational study	221	0-10 years	MCADD	Bentler K, Zhai S, Elsbecker SA, et al. 221 newborn-screened neonates with medium-chain acyl-coenzyme A dehydrogenase deficiency: Findings from the Inborn Errors of Metabolism Collaborative. Mol Genet Metab. 2016;119:75-82. doi:10.1016/j.ymgme.2016.07.002	Respiratory symptoms and disorders	Indicators that the respiratory system (responsible for breathing) is not working as expected	Acute disease-specific manifestations	Pathophysiological Manifestations
Bentler	221 newborn-screened neonates with medium-chain acyl-coenzyme A dehydrogenase deficiency: Findings from the Inborn Errors of Metabolism Collaborative	Molecular genetics and metabolism	2016	United States	Observational study	221	0-10 years	MCADD	Bentler K, Zhai S, Elsbecker SA, et al. 221 newborn-screened neonates with medium-chain acyl-coenzyme A dehydrogenase deficiency: Findings from the Inborn Errors of Metabolism Collaborative. Mol Genet Metab. 2016;119:75-82. doi:10.1016/j.ymgme.2016.07.002	Seizures	A sudden, larger than normal electrical discharge in the brain that disrupts the normal activity of the nerve cells, and may cause a change in a person's behaviour or function	Acute disease-specific manifestations	Pathophysiological Manifestations
Bentler	221 newborn-screened neonates with medium-chain acyl-coenzyme A dehydrogenase deficiency: Findings from the Inborn Errors of Metabolism Collaborative	Molecular genetics and metabolism	2016	United States	Observational study	221	0-10 years	MCADD	Bentler K, Zhai S, Elsbecker SA, et al. 221 newborn-screened neonates with medium-chain acyl-coenzyme A dehydrogenase deficiency: Findings from the Inborn Errors of Metabolism Collaborative. Mol Genet Metab. 2016;119:75-82. doi:10.1016/j.ymgme.2016.07.002	Signs of discomfort	Verbal or behavioural indicators of an uncomfortable state	Non disease-specific symptoms and disease	Pathophysiological Manifestations
Bentler	221 newborn-screened neonates with medium-chain acyl-coenzyme A dehydrogenase deficiency: Findings from the Inborn Errors of Metabolism Collaborative	Molecular genetics and metabolism	2016	United States	Observational study	221	0-10 years	MCADD	Bentler K, Zhai S, Elsbecker SA, et al. 221 newborn-screened neonates with medium-chain acyl-coenzyme A dehydrogenase deficiency: Findings from the Inborn Errors of Metabolism Collaborative. Mol Genet Metab. 2016;119:75-82. doi:10.1016/j.ymgme.2016.07.002	Total carnitine	The concentration of free plus bound carnitine (i.e. acylcarnitines, see above). It provides an indication of the body's stores of carnitine as well as its ability to metabolize certain fatty acids	Biomarkers of nutritional and organ-specific health	Pathophysiological Manifestations
Bentler	221 newborn-screened neonates with medium-chain acyl-coenzyme A dehydrogenase deficiency: Findings from the Inborn Errors of Metabolism Collaborative	Molecular genetics and metabolism	2016	United States	Observational study	221	0-10 years	MCADD	Bentler K, Zhai S, Elsbecker SA, et al. 221 newborn-screened neonates with medium-chain acyl-coenzyme A dehydrogenase deficiency: Findings from the Inborn Errors of Metabolism Collaborative. Mol Genet Metab. 2016;119:75-82. doi:10.1016/j.ymgme.2016.07.002	Use of a feeding tube	Processes related to the use of a medical device (tube) that delivers food directly to the stomach, bypassing the mouth and esophagus	Disease management and feeding behaviours	Life Impact
Aldamiz-Echevarria	6R-tetrahydrobiopterin treated PKU patients below 4 years of age: physical outcomes, nutrition, and genotype	Molecular Genetics and Metabolism	2015	Spain	Observational study	66	0-4 years	PKU	Aldámiz-Echevarría L, Bueno MA, Couce ML, et al. 6R-tetrahydrobiopterin treated PKU patients below 4 years of age: Physical outcomes, nutrition and genotype. Mol Genet Metab. 2015;115(1):10-16. doi:10.1016/j.ymgme.2015.03.007	Body mass index, overweight, or obesity status	Indicators of having an accumulation of fat in the body that is higher than expected and may have negative effects on one's health	Physical growth and anthropometry	Growth and Development
Aldamiz-Echevarria	6R-tetrahydrobiopterin treated PKU patients below 4 years of age: physical outcomes, nutrition, and genotype	Molecular Genetics and Metabolism	2015	Spain	Observational study	66	0-4 years	PKU	Aldámiz-Echevarría L, Bueno MA, Couce ML, et al. 6R-tetrahydrobiopterin treated PKU patients below 4 years of age: Physical outcomes, nutrition and genotype. Mol Genet Metab. 2015;115(1):10-16. doi:10.1016/j.ymgme.2015.03.007	Dietary intake of phenylalanine	Indicators of the consumption of phenylalanine, an amino acid, from food. Amino acids are the "building blocks" of proteins found in food. With PKU, the body cannot break down phenyalanine to build specialized proteins that the body needs	Disease management and food attitudes and behaviours	Life Impact
Aldamiz-Echevarria	6R-tetrahydrobiopterin treated PKU patients below 4 years of age: physical outcomes, nutrition, and genotype	Molecular Genetics and Metabolism	2015	Spain	Observational study	66	0-4 years	PKU	Aldámiz-Echevarría L, Bueno MA, Couce ML, et al. 6R-tetrahydrobiopterin treated PKU patients below 4 years of age: Physical outcomes, nutrition and genotype. Mol Genet Metab. 2015;115(1):10-16. doi:10.1016/j.ymgme.2015.03.007	Dietary intake of protein	Indicators of the consumption of protein, a natural substance, from foods (e.g., meat, eggs, legumes). Protein provides the body with amino acids, which help form muscle and bone, repair damaged tissues, and help fight inflammation and infection	Disease management and food attitudes and behaviours	Life Impact
Aldamiz-Echevarria	6R-tetrahydrobiopterin treated PKU patients below 4 years of age: physical outcomes, nutrition, and genotype	Molecular Genetics and Metabolism	2015	Spain	Observational study	66	0-4 years	PKU	Aldámiz-Echevarría L, Bueno MA, Couce ML, et al. 6R-tetrahydrobiopterin treated PKU patients below 4 years of age: Physical outcomes, nutrition and genotype. Mol Genet Metab. 2015;115(1):10-16. doi:10.1016/j.ymgme.2015.03.007	Growth	Measurable changes in weight and height over a period of time	Physical growth and anthropometry	Growth and Development
Aldamiz-Echevarria	6R-tetrahydrobiopterin treated PKU patients below 4 years of age: physical outcomes, nutrition, and genotype	Molecular Genetics and Metabolism	2015	Spain	Observational study	66	0-4 years	PKU	Aldámiz-Echevarría L, Bueno MA, Couce ML, et al. 6R-tetrahydrobiopterin treated PKU patients below 4 years of age: Physical outcomes, nutrition and genotype. Mol Genet Metab. 2015;115(1):10-16. doi:10.1016/j.ymgme.2015.03.007	Height/length	The length of a person from feet to head	Physical growth and anthropometry	Growth and Development
Aldamiz-Echevarria	6R-tetrahydrobiopterin treated PKU patients below 4 years of age: physical outcomes, nutrition, and genotype	Molecular Genetics and Metabolism	2015	Spain	Observational study	66	0-4 years	PKU	Aldámiz-Echevarría L, Bueno MA, Couce ML, et al. 6R-tetrahydrobiopterin treated PKU patients below 4 years of age: Physical outcomes, nutrition and genotype. Mol Genet Metab. 2015;115(1):10-16. doi:10.1016/j.ymgme.2015.03.007	Phenylalanine concentration in the blood or other tissues	How much phenylalanine there is in the blood or other tissues and whether the level is consistent with the targeted level	Monitoring of disease-specific biomarkers and surrogate outcomes	Pathophysiological Manifestations
Aldamiz-Echevarria	6R-tetrahydrobiopterin treated PKU patients below 4 years of age: physical outcomes, nutrition, and genotype	Molecular Genetics and Metabolism	2015	Spain	Observational study	66	0-4 years	PKU	Aldámiz-Echevarría L, Bueno MA, Couce ML, et al. 6R-tetrahydrobiopterin treated PKU patients below 4 years of age: Physical outcomes, nutrition and genotype. Mol Genet Metab. 2015;115(1):10-16. doi:10.1016/j.ymgme.2015.03.007	Weight	The current body mass of a person, or changes in body mass over a period of time	Physical growth and anthropometry	Growth and Development
Fayyazi	A comparison of risperidone and buspirone for treatment of behavior disorders in children with phenylketonuria	Iranian journal of child neurology	2014	Iran	Trial	22	2-6 years	PKU	Fayyazi A, Salari E, Khajeh A, Gajarpour A. A Comparison of Risperidone and Buspirone for Treatment of Behavior Disorders in Children with Phenylketonuria. Iran J Pediatr. 2014;8(4):33-38. doi:10.1089/ten.tea.2015.0461	Behaviour problems and externalizing mental health or behaviour disorders	A pattern of disruptive actions observed over a period of time that cause problems in school, at home and in social situations. In some cases, these problems may be formally diagnosed as a behaviour disorder	Child behaviour, mental health, and temperament	Life Impact	Clinical Global Impression
Fayyazi	A comparison of risperidone and buspirone for treatment of behavior disorders in children with phenylketonuria	Iranian journal of child neurology	2014	Iran	Trial	22	2-6 years	PKU	Fayyazi A, Salari E, Khajeh A, Gajarpour A. A Comparison of Risperidone and Buspirone for Treatment of Behavior Disorders in Children with Phenylketonuria. Iran J Pediatr. 2014;8(4):33-38. doi:10.1089/ten.tea.2015.0461	Overall child development	Process of change across a combination of physical, emotional, cognitive, social, and language areas over the course of childhood	Cognition and development	Growth and Development	Diagnostic and Statistical Manual of Mental Disorders
Fayyazi	A comparison of risperidone and buspirone for treatment of behavior disorders in children with phenylketonuria	Iranian journal of child neurology	2014	Iran	Trial	22	2-6 years	PKU	Fayyazi A, Salari E, Khajeh A, Gajarpour A. A Comparison of Risperidone and Buspirone for Treatment of Behavior Disorders in Children with Phenylketonuria. Iran J Pediatr. 2014;8(4):33-38. doi:10.1089/ten.tea.2015.0461	Attention-deficit hyperactivity disorder (ADHD) or ADHD-like symptoms	Not being able to focus, being overactive, not being able to control behaviour, or a combination of these that is outside the normal range of what's expected for a child's age and development	Child behaviour, mental health, and temperament	Life Impact	Kiddie Schedule for Affective Disorders and Schizophrenia
Fayyazi	A comparison of risperidone and buspirone for treatment of behavior disorders in children with phenylketonuria	Iranian journal of child neurology	2014	Iran	Trial	22	2-6 years	PKU	Fayyazi A, Salari E, Khajeh A, Gajarpour A. A Comparison of Risperidone and Buspirone for Treatment of Behavior Disorders in Children with Phenylketonuria. Iran J Pediatr. 2014;8(4):33-38. doi:10.1089/ten.tea.2015.0461	Autism spectrum disorder (ASD) or ASD-like symptoms	A disturbance of brain function that affects one's behaviour and communication with others; symptoms may include repetitive behaviours and/or difficulty with social interactions	Child behaviour, mental health, and temperament	Life Impact	Kiddie Schedule for Affective Disorders and Schizophrenia
Fayyazi	A comparison of risperidone and buspirone for treatment of behavior disorders in children with phenylketonuria	Iranian journal of child neurology	2014	Iran	Trial	22	2-6 years	PKU	Fayyazi A, Salari E, Khajeh A, Gajarpour A. A Comparison of Risperidone and Buspirone for Treatment of Behavior Disorders in Children with Phenylketonuria. Iran J Pediatr. 2014;8(4):33-38. doi:10.1089/ten.tea.2015.0461	Behaviour problems and externalizing mental health or behaviour disorders	A pattern of disruptive actions observed over a period of time that cause problems in school, at home and in social situations. In some cases, these problems may be formally diagnosed as a behaviour disorder	Child behaviour, mental health, and temperament	Life Impact	Kiddie Schedule for Affective Disorders and Schizophrenia
Fayyazi	A comparison of risperidone and buspirone for treatment of behavior disorders in children with phenylketonuria	Iranian journal of child neurology	2014	Iran	Trial	22	2-6 years	PKU	Fayyazi A, Salari E, Khajeh A, Gajarpour A. A Comparison of Risperidone and Buspirone for Treatment of Behavior Disorders in Children with Phenylketonuria. Iran J Pediatr. 2014;8(4):33-38. doi:10.1089/ten.tea.2015.0461	Attention-deficit hyperactivity disorder (ADHD) or ADHD-like symptoms	Not being able to focus, being overactive, not being able to control behaviour, or a combination of these that is outside the normal range of what's expected for a child's age and development	Child behaviour, mental health, and temperament	Life Impact	Nisonger Child Behavior Rating Form
Fayyazi	A comparison of risperidone and buspirone for treatment of behavior disorders in children with phenylketonuria	Iranian journal of child neurology	2014	Iran	Trial	22	2-6 years	PKU	Fayyazi A, Salari E, Khajeh A, Gajarpour A. A Comparison of Risperidone and Buspirone for Treatment of Behavior Disorders in Children with Phenylketonuria. Iran J Pediatr. 2014;8(4):33-38. doi:10.1089/ten.tea.2015.0461	Autism spectrum disorder (ASD) or ASD-like symptoms	A disturbance of brain function that affects one's behaviour and communication with others; symptoms may include repetitive behaviours and/or difficulty with social interactions	Child behaviour, mental health, and temperament	Life Impact	Nisonger Child Behavior Rating Form
Fayyazi	A comparison of risperidone and buspirone for treatment of behavior disorders in children with phenylketonuria	Iranian journal of child neurology	2014	Iran	Trial	22	2-6 years	PKU	Fayyazi A, Salari E, Khajeh A, Gajarpour A. A Comparison of Risperidone and Buspirone for Treatment of Behavior Disorders in Children with Phenylketonuria. Iran J Pediatr. 2014;8(4):33-38. doi:10.1089/ten.tea.2015.0461	Behaviour problems and externalizing mental health or behaviour disorders	A pattern of disruptive actions observed over a period of time that cause problems in school, at home and in social situations. In some cases, these problems may be formally diagnosed as a behaviour disorder	Child behaviour, mental health, and temperament	Life Impact	Nisonger Child Behavior Rating Form
Fayyazi	A comparison of risperidone and buspirone for treatment of behavior disorders in children with phenylketonuria	Iranian journal of child neurology	2014	Iran	Trial	22	2-6 years	PKU	Fayyazi A, Salari E, Khajeh A, Gajarpour A. A Comparison of Risperidone and Buspirone for Treatment of Behavior Disorders in Children with Phenylketonuria. Iran J Pediatr. 2014;8(4):33-38. doi:10.1089/ten.tea.2015.0461	Cognition and intelligence/IQ	A child's learning abilities related to the activity and development of the brain	Cognition and development	Growth and Development	Nisonger Child Behavior Rating Form
Fayyazi	A comparison of risperidone and buspirone for treatment of behavior disorders in children with phenylketonuria	Iranian journal of child neurology	2014	Iran	Trial	22	2-6 years	PKU	Fayyazi A, Salari E, Khajeh A, Gajarpour A. A Comparison of Risperidone and Buspirone for Treatment of Behavior Disorders in Children with Phenylketonuria. Iran J Pediatr. 2014;8(4):33-38. doi:10.1089/ten.tea.2015.0461	Internalizing mental health or mood disorders and associated symptoms	Feelings and moods of excessive worry and/or sadness	Child behaviour, mental health, and temperament	Life Impact	Nisonger Child Behavior Rating Form
Fayyazi	A comparison of risperidone and buspirone for treatment of behavior disorders in children with phenylketonuria	Iranian journal of child neurology	2014	Iran	Trial	22	2-6 years	PKU	Fayyazi A, Salari E, Khajeh A, Gajarpour A. A Comparison of Risperidone and Buspirone for Treatment of Behavior Disorders in Children with Phenylketonuria. Iran J Pediatr. 2014;8(4):33-38. doi:10.1089/ten.tea.2015.0461	Behaviour problems and externalizing mental health or behaviour disorders	A pattern of disruptive actions observed over a period of time that cause problems in school, at home and in social situations. In some cases, these problems may be formally diagnosed as a behaviour disorder	Child behaviour, mental health, and temperament	Life Impact	Unclear
Fayyazi	A comparison of risperidone and buspirone for treatment of behavior disorders in children with phenylketonuria	Iranian journal of child neurology	2014	Iran	Trial	22	2-6 years	PKU	Fayyazi A, Salari E, Khajeh A, Gajarpour A. A Comparison of Risperidone and Buspirone for Treatment of Behavior Disorders in Children with Phenylketonuria. Iran J Pediatr. 2014;8(4):33-38. doi:10.1089/ten.tea.2015.0461	Overall child development	Process of change across a combination of physical, emotional, cognitive, social, and language areas over the course of childhood	Cognition and development	Growth and Development	Wechsler (age-appropriate version)
Fayyazi	A comparison of risperidone and buspirone for treatment of behavior disorders in children with phenylketonuria	Iranian journal of child neurology	2014	Iran	Trial	22	2-6 years	PKU	Fayyazi A, Salari E, Khajeh A, Gajarpour A. A Comparison of Risperidone and Buspirone for Treatment of Behavior Disorders in Children with Phenylketonuria. Iran J Pediatr. 2014;8(4):33-38. doi:10.1089/ten.tea.2015.0461	Phenylalanine concentration in the blood or other tissues	How much phenylalanine there is in the blood or other tissues and whether the level is consistent with the targeted level	Monitoring of disease-specific biomarkers and surrogate outcomes	Pathophysiological Manifestations
van Rijn	A different approach to breast-feeding of the infant with phenylketonuria	European journal of pediatrics	2003	The Netherlands	Observational study	18	Newborns	PKU	van Rijn M, Bekhof J, Dijkstra T, Smit PG, Moddermam P, van Spronsen FJ. A different approach to breast-feeding of the infant with phenylketonuria. Eur J Pediatr. 2003;162(5):323-326. doi:10.1007/s00431-003-1182-2	Growth	Measurable changes in weight and height over a period of time	Physical growth and anthropometry	Growth and Development
van Rijn	A different approach to breast-feeding of the infant with phenylketonuria	European journal of pediatrics	2003	The Netherlands	Observational study	18	Newborns	PKU	van Rijn M, Bekhof J, Dijkstra T, Smit PG, Moddermam P, van Spronsen FJ. A different approach to breast-feeding of the infant with phenylketonuria. Eur J Pediatr. 2003;162(5):323-326. doi:10.1007/s00431-003-1182-2	Head circumference	The distance around the largest part of a person's head	Physical growth and anthropometry	Growth and Development
van Rijn	A different approach to breast-feeding of the infant with phenylketonuria	European journal of pediatrics	2003	The Netherlands	Observational study	18	Newborns	PKU	van Rijn M, Bekhof J, Dijkstra T, Smit PG, Moddermam P, van Spronsen FJ. A different approach to breast-feeding of the infant with phenylketonuria. Eur J Pediatr. 2003;162(5):323-326. doi:10.1007/s00431-003-1182-2	Height/length	The length of a person from feet to head	Physical growth and anthropometry	Growth and Development
van Rijn	A different approach to breast-feeding of the infant with phenylketonuria	European journal of pediatrics	2003	The Netherlands	Observational study	18	Newborns	PKU	van Rijn M, Bekhof J, Dijkstra T, Smit PG, Moddermam P, van Spronsen FJ. A different approach to breast-feeding of the infant with phenylketonuria. Eur J Pediatr. 2003;162(5):323-326. doi:10.1007/s00431-003-1182-2	Phenylalanine concentration in the blood or other tissues	How much phenylalanine there is in the blood or other tissues and whether the level is consistent with the targeted level	Monitoring of disease-specific biomarkers and surrogate outcomes	Pathophysiological Manifestations
Burton	A diversified approach for PKU treatment: routine screening yields high incidence of psychiatric distress in phenylketonuria clinics	Molecular genetics and metabolism	2013	United States	Observational study	167	4-52 years	PKU	Burton BK, Leviton L, Vespa H, et al. A diversified approach for PKU treatment: Routine screening yields high incidence of psychiatric distress in phenylketonuria clinics. Mol Genet Metab. 2013;108(1):8-12. doi:10.1016/j.ymgme.2012.11.003	Executive Functioning	Deliberate, conscious control over one's own thoughts, actions and emotions. Examples of skills related to executive functioning include goal-setting, planning, reasoning, and problem-solving	Cognition and development	Growth and Development	Behavior Rating Inventory of Executive Function
Burton	A diversified approach for PKU treatment: routine screening yields high incidence of psychiatric distress in phenylketonuria clinics	Molecular genetics and metabolism	2013	United States	Observational study	167	4-52 years	PKU	Burton BK, Leviton L, Vespa H, et al. A diversified approach for PKU treatment: Routine screening yields high incidence of psychiatric distress in phenylketonuria clinics. Mol Genet Metab. 2013;108(1):8-12. doi:10.1016/j.ymgme.2012.11.003	Internalizing mental health or mood disorders and associated symptoms	Feelings and moods of excessive worry and/or sadness	Child behaviour, mental health, and temperament	Life Impact	Pediatric Symptom Checklist
Burton	A diversified approach for PKU treatment: routine screening yields high incidence of psychiatric distress in phenylketonuria clinics	Molecular genetics and metabolism	2013	United States	Observational study	167	4-52 years	PKU	Burton BK, Leviton L, Vespa H, et al. A diversified approach for PKU treatment: Routine screening yields high incidence of psychiatric distress in phenylketonuria clinics. Mol Genet Metab. 2013;108(1):8-12. doi:10.1016/j.ymgme.2012.11.003	Phenylalanine concentration in the blood or other tissues	How much phenylalanine there is in the blood or other tissues and whether the level is consistent with the targeted level	Monitoring of disease-specific biomarkers and surrogate outcomes	Pathophysiological Manifestations
Hinton	A framework for assessing outcomes from newborn screening: on the road to measuring its promise.	Mol Genet Metab	2016	United States	Guideline/recommendation	N/A	N/A	MCADD	Hinton CF, Homer CJ, Thompson AA, et al. A framework for assessing outcomes from newborn screening: on the road to measuring its promise. Mol Genet Metab. 2016;118(4):221-229. doi:10.1016/j.ymgme.2016.05.017	Cognition and intelligence/IQ	A child's learning abilities related to the activity and development of the brain	Cognition and development	Growth and Development	Unclear
Hinton	A framework for assessing outcomes from newborn screening: on the road to measuring its promise.	Mol Genet Metab	2016	United States	Guideline/recommendation	N/A	N/A	MCADD	Hinton CF, Homer CJ, Thompson AA, et al. A framework for assessing outcomes from newborn screening: on the road to measuring its promise. Mol Genet Metab. 2016;118(4):221-229. doi:10.1016/j.ymgme.2016.05.017	Overall child development	Process of change across a combination of physical, emotional, cognitive, social, and language areas over the course of childhood	Cognition and development	Growth and Development	Unclear
Hinton	A framework for assessing outcomes from newborn screening: on the road to measuring its promise.	Mol Genet Metab	2016	United States	Guideline/recommendation	N/A	N/A	PKU	Hinton CF, Homer CJ, Thompson AA, et al. A framework for assessing outcomes from newborn screening: on the road to measuring its promise. Mol Genet Metab. 2016;118(4):221-229. doi:10.1016/j.ymgme.2016.05.017	Cognition and intelligence/IQ	A child's learning abilities related to the activity and development of the brain	Cognition and development	Growth and Development	Unclear
Hinton	A framework for assessing outcomes from newborn screening: on the road to measuring its promise.	Mol Genet Metab	2016	United States	Guideline/recommendation	N/A	N/A	PKU	Hinton CF, Homer CJ, Thompson AA, et al. A framework for assessing outcomes from newborn screening: on the road to measuring its promise. Mol Genet Metab. 2016;118(4):221-229. doi:10.1016/j.ymgme.2016.05.017	Academic achievement/School performance	Assessment of a child's performance and cognitive skills at school/in education	Cognition and development	Growth and Development
Hinton	A framework for assessing outcomes from newborn screening: on the road to measuring its promise.	Mol Genet Metab	2016	United States	Guideline/recommendation	N/A	N/A	PKU	Hinton CF, Homer CJ, Thompson AA, et al. A framework for assessing outcomes from newborn screening: on the road to measuring its promise. Mol Genet Metab. 2016;118(4):221-229. doi:10.1016/j.ymgme.2016.05.017	Access to care	The extent or ease with which patients or communities are able to use appropriate health services in proportion to their needs	Health service use and costs	Resource Use
Hinton	A framework for assessing outcomes from newborn screening: on the road to measuring its promise.	Mol Genet Metab	2016	United States	Guideline/recommendation	N/A	N/A	PKU	Hinton CF, Homer CJ, Thompson AA, et al. A framework for assessing outcomes from newborn screening: on the road to measuring its promise. Mol Genet Metab. 2016;118(4):221-229. doi:10.1016/j.ymgme.2016.05.017	Caregiver/family economic impact	The financial effects of PKU on the child's family	Caregiver/family life impact	Life Impact
Hinton	A framework for assessing outcomes from newborn screening: on the road to measuring its promise.	Mol Genet Metab	2016	United States	Guideline/recommendation	N/A	N/A	PKU	Hinton CF, Homer CJ, Thompson AA, et al. A framework for assessing outcomes from newborn screening: on the road to measuring its promise. Mol Genet Metab. 2016;118(4):221-229. doi:10.1016/j.ymgme.2016.05.017	Genetic counseling and family cascade carrier testing	The frequency or nature of use of genetic specialists for counseling or screening related to PKU	Health service use and costs	Resource Use
Hinton	A framework for assessing outcomes from newborn screening: on the road to measuring its promise.	Mol Genet Metab	2016	United States	Guideline/recommendation	N/A	N/A	PKU	Hinton CF, Homer CJ, Thompson AA, et al. A framework for assessing outcomes from newborn screening: on the road to measuring its promise. Mol Genet Metab. 2016;118(4):221-229. doi:10.1016/j.ymgme.2016.05.017	Growth	Measurable changes in weight and height over a period of time	Physical growth and anthropometry	Growth and Development
Hinton	A framework for assessing outcomes from newborn screening: on the road to measuring its promise.	Mol Genet Metab	2016	United States	Guideline/recommendation	N/A	N/A	PKU	Hinton CF, Homer CJ, Thompson AA, et al. A framework for assessing outcomes from newborn screening: on the road to measuring its promise. Mol Genet Metab. 2016;118(4):221-229. doi:10.1016/j.ymgme.2016.05.017	Overall dietary intake relative to standards	Levels of consumption of various nutritional elements compared to specific levels set by experts for general health	Disease management and food attitudes and behaviours	Life Impact
Hinton	A framework for assessing outcomes from newborn screening: on the road to measuring its promise.	Mol Genet Metab	2016	United States	Guideline/recommendation	N/A	N/A	MCADD	Hinton CF, Homer CJ, Thompson AA, et al. A framework for assessing outcomes from newborn screening: on the road to measuring its promise. Mol Genet Metab. 2016;118(4):221-229. doi:10.1016/j.ymgme.2016.05.017	Access to care	The extent or ease with which patients or communities are able to use appropriate health services in proportion to their needs	Health service use and costs	Resource Use
Hinton	A framework for assessing outcomes from newborn screening: on the road to measuring its promise.	Mol Genet Metab	2016	United States	Guideline/recommendation	N/A	N/A	MCADD	Hinton CF, Homer CJ, Thompson AA, et al. A framework for assessing outcomes from newborn screening: on the road to measuring its promise. Mol Genet Metab. 2016;118(4):221-229. doi:10.1016/j.ymgme.2016.05.017	Caregiver/family economic impact	The financial effects of MCAD deficiency on the child's family	Child and caregiver/family life impact	Life Impact
Hinton	A framework for assessing outcomes from newborn screening: on the road to measuring its promise.	Mol Genet Metab	2016	United States	Guideline/recommendation	N/A	N/A	MCADD	Hinton CF, Homer CJ, Thompson AA, et al. A framework for assessing outcomes from newborn screening: on the road to measuring its promise. Mol Genet Metab. 2016;118(4):221-229. doi:10.1016/j.ymgme.2016.05.017	Genetic counseling and family cascade carrier testing	The frequency or nature of use of genetic specialists for counseling or screening related to MCAD deficiency	Health service use and costs	Resource Use
Hinton	A framework for assessing outcomes from newborn screening: on the road to measuring its promise.	Mol Genet Metab	2016	United States	Guideline/recommendation	N/A	N/A	MCADD	Hinton CF, Homer CJ, Thompson AA, et al. A framework for assessing outcomes from newborn screening: on the road to measuring its promise. Mol Genet Metab. 2016;118(4):221-229. doi:10.1016/j.ymgme.2016.05.017	Growth	Measurable changes in weight and height over a period of time	Physical growth and anthropometry	Growth and Development
Hinton	A framework for assessing outcomes from newborn screening: on the road to measuring its promise.	Mol Genet Metab	2016	United States	Guideline/recommendation	N/A	N/A	MCADD	Hinton CF, Homer CJ, Thompson AA, et al. A framework for assessing outcomes from newborn screening: on the road to measuring its promise. Mol Genet Metab. 2016;118(4):221-229. doi:10.1016/j.ymgme.2016.05.017	Overall dietary intake relative to standards	Levels of consumption of various nutritional elements compared to specific levels set by experts for general health	Disease management and feeding behaviours	Life Impact
Hinton	A framework for assessing outcomes from newborn screening: on the road to measuring its promise.	Mol Genet Metab	2016	United States	Guideline/recommendation	N/A	N/A	MCADD	Hinton CF, Homer CJ, Thompson AA, et al. A framework for assessing outcomes from newborn screening: on the road to measuring its promise. Mol Genet Metab. 2016;118(4):221-229. doi:10.1016/j.ymgme.2016.05.017	School function and placement	Grade placement and academic performance of a child relative to peers of the same age, including if there is a need for, and receipt of, special services or supports in the educational system	Cognition and development	Growth and Development
Steinfeld	A hypothesis on the biochemical mechanism of BH4-responsiveness in phenylalanine hydroxylase deficiency	Amino acids	2003	Germany	Observational study	6	Newborns	PKU	Steinfeld R, Kohlschütter A, Ullrich K, Lukacs Z. A hypothesis on the biochemical mechanism of BH4-responsiveness in phenylalanine hydroxylase deficiency. Amino Acids. 2003;25(1):63-68. doi:10.1007/s00726-002-0354-0	Phenylalanine concentration in the blood or other tissues	How much phenylalanine there is in the blood or other tissues and whether the level is consistent with the targeted level	Monitoring of disease-specific biomarkers and surrogate outcomes	Pathophysiological Manifestations
BioMarin Pharmaceutical	A Phase 3b Open-Label Study to Evaluate the Effect of Kuvan® on Neurocognitive Function, Maintenance of Blood Phenylalanine Concentrations, Safety, and Population Pharmacokinetics in Young Children With Phenylketonuria	ClinicalTrials.gov	2009	United States	Trial	230 (estimated)	0-6 years	PKU	BioMarin Pharmaceutical. A Phase 3b Open-Label Study to Evaluate the Effect of Kuvan® on Neurocognitive Function, Maintenance of Blood Phenylalanine Concentrations, Safety, and Population Pharmacokinetics in Young Children With Phenylketonuria. ClinicalTrials.gov. https://clinicaltrials.gov/show/NCT00838435%0A. Published 2009. Accessed May 4, 2018.	Cognition and intelligence/IQ	A child's learning abilities related to the activity and development of the brain	Cognition and development	Growth and Development	Unclear
BioMarin Pharmaceutical	A Phase 3b Open-Label Study to Evaluate the Effect of Kuvan® on Neurocognitive Function, Maintenance of Blood Phenylalanine Concentrations, Safety, and Population Pharmacokinetics in Young Children With Phenylketonuria	ClinicalTrials.gov	2009	United States	Trial	230 (estimated)	0-6 years	PKU	BioMarin Pharmaceutical. A Phase 3b Open-Label Study to Evaluate the Effect of Kuvan® on Neurocognitive Function, Maintenance of Blood Phenylalanine Concentrations, Safety, and Population Pharmacokinetics in Young Children With Phenylketonuria. ClinicalTrials.gov. https://clinicaltrials.gov/show/NCT00838435%0A. Published 2009. Accessed May 4, 2018.	Growth	Measurable changes in weight and height over a period of time	Physical growth and anthropometry	Growth and Development
BioMarin Pharmaceutical	A Phase 3b Open-Label Study to Evaluate the Effect of Kuvan® on Neurocognitive Function, Maintenance of Blood Phenylalanine Concentrations, Safety, and Population Pharmacokinetics in Young Children With Phenylketonuria	ClinicalTrials.gov	2009	United States	Trial	230 (estimated)	0-6 years	PKU	BioMarin Pharmaceutical. A Phase 3b Open-Label Study to Evaluate the Effect of Kuvan® on Neurocognitive Function, Maintenance of Blood Phenylalanine Concentrations, Safety, and Population Pharmacokinetics in Young Children With Phenylketonuria. ClinicalTrials.gov. https://clinicaltrials.gov/show/NCT00838435%0A. Published 2009. Accessed May 4, 2018.	Pharmacokinetics of sapropterin	The way the body absorbs, distributes, and gets rid of a drug called sapropterin	Monitoring of disease-specific biomarkers and surrogate outcomes	Pathophysiological Manifestations
BioMarin Pharmaceutical	A Phase 4 Open-Label, Single-Cohort Study of the Long-Term Neurocognitive Outcomes in 4 to 5 Year-Old Children With Phenylketonuria Treated With Sapropterin Dihydrochloride (Kuvan®) for 7 Years	ClinicalTrials.gov	2013	United States	Trial	34	4-5 years	PKU	BioMarin Pharmaceutical. A Phase 4 Open-Label, Single-Cohort Study of the Long-Term Neurocognitive Outcomes in 4 to 5 Year-Old Children With Phenylketonuria Treated With Sapropterin Dihydrochloride (Kuvan®) for 7 Years. ClinicalTrials.gov. https://clinicaltrials.gov/show/NCT01965912%0A. Published 2013. Accessed May 4, 2018.	Cognition and intelligence/IQ	A child's learning abilities related to the activity and development of the brain	Cognition and development	Growth and Development	Unclear
BioMarin Pharmaceutical	A Phase 4 Open-Label, Single-Cohort Study of the Long-Term Neurocognitive Outcomes in 4 to 5 Year-Old Children With Phenylketonuria Treated With Sapropterin Dihydrochloride (Kuvan®) for 7 Years	ClinicalTrials.gov	2013	United States	Trial	34	4-5 years	PKU	BioMarin Pharmaceutical. A Phase 4 Open-Label, Single-Cohort Study of the Long-Term Neurocognitive Outcomes in 4 to 5 Year-Old Children With Phenylketonuria Treated With Sapropterin Dihydrochloride (Kuvan®) for 7 Years. ClinicalTrials.gov. https://clinicaltrials.gov/show/NCT01965912%0A. Published 2013. Accessed May 4, 2018.	Adherence to PKU diet	The extent to which someone sticks to a special diet (e.g., formula, medical food, low-protein foods) prescribed specifically for someone with PKU	Disease management and food attitudes and behaviours	Life Impact
BioMarin Pharmaceutical	A Phase 4 Open-Label, Single-Cohort Study of the Long-Term Neurocognitive Outcomes in 4 to 5 Year-Old Children With Phenylketonuria Treated With Sapropterin Dihydrochloride (Kuvan®) for 7 Years	ClinicalTrials.gov	2013	United States	Trial	34	4-5 years	PKU	BioMarin Pharmaceutical. A Phase 4 Open-Label, Single-Cohort Study of the Long-Term Neurocognitive Outcomes in 4 to 5 Year-Old Children With Phenylketonuria Treated With Sapropterin Dihydrochloride (Kuvan®) for 7 Years. ClinicalTrials.gov. https://clinicaltrials.gov/show/NCT01965912%0A. Published 2013. Accessed May 4, 2018.	Biomarkers of protein synthesis	Biological molecules found in blood, body fluids or tissues that indicate whether the body is creating protein molecules as expected	Monitoring of non disease-specific biomarkers and surrogate outcomes	Pathophysiological Manifestations
BioMarin Pharmaceutical	A Phase 4 Open-Label, Single-Cohort Study of the Long-Term Neurocognitive Outcomes in 4 to 5 Year-Old Children With Phenylketonuria Treated With Sapropterin Dihydrochloride (Kuvan®) for 7 Years	ClinicalTrials.gov	2013	United States	Trial	34	4-5 years	PKU	BioMarin Pharmaceutical. A Phase 4 Open-Label, Single-Cohort Study of the Long-Term Neurocognitive Outcomes in 4 to 5 Year-Old Children With Phenylketonuria Treated With Sapropterin Dihydrochloride (Kuvan®) for 7 Years. ClinicalTrials.gov. https://clinicaltrials.gov/show/NCT01965912%0A. Published 2013. Accessed May 4, 2018.	Blood health	The assessment of components (e.g., red blood cells, platelets) of blood in the body or their proper functioning; it can help identify certain health or nutritional issues	Monitoring of non disease-specific biomarkers and surrogate outcomes	Pathophysiological Manifestations
BioMarin Pharmaceutical	A Phase 4 Open-Label, Single-Cohort Study of the Long-Term Neurocognitive Outcomes in 4 to 5 Year-Old Children With Phenylketonuria Treated With Sapropterin Dihydrochloride (Kuvan®) for 7 Years	ClinicalTrials.gov	2013	United States	Trial	34	4-5 years	PKU	BioMarin Pharmaceutical. A Phase 4 Open-Label, Single-Cohort Study of the Long-Term Neurocognitive Outcomes in 4 to 5 Year-Old Children With Phenylketonuria Treated With Sapropterin Dihydrochloride (Kuvan®) for 7 Years. ClinicalTrials.gov. https://clinicaltrials.gov/show/NCT01965912%0A. Published 2013. Accessed May 4, 2018.	Concentration of amino acids other than Phe/Tyr in the blood	Amount of specific amino acids (besides phenylalanine or tyrosine) in the blood. Amino acids are food components that the body uses to build specialized proteins	Monitoring of non disease-specific biomarkers and surrogate outcomes	Pathophysiological Manifestations
BioMarin Pharmaceutical	A Phase 4 Open-Label, Single-Cohort Study of the Long-Term Neurocognitive Outcomes in 4 to 5 Year-Old Children With Phenylketonuria Treated With Sapropterin Dihydrochloride (Kuvan®) for 7 Years	ClinicalTrials.gov	2013	United States	Trial	34	4-5 years	PKU	BioMarin Pharmaceutical. A Phase 4 Open-Label, Single-Cohort Study of the Long-Term Neurocognitive Outcomes in 4 to 5 Year-Old Children With Phenylketonuria Treated With Sapropterin Dihydrochloride (Kuvan®) for 7 Years. ClinicalTrials.gov. https://clinicaltrials.gov/show/NCT01965912%0A. Published 2013. Accessed May 4, 2018.	Height/length	The length of a person from feet to head	Physical growth and anthropometry	Growth and Development
BioMarin Pharmaceutical	A Phase 4 Open-Label, Single-Cohort Study of the Long-Term Neurocognitive Outcomes in 4 to 5 Year-Old Children With Phenylketonuria Treated With Sapropterin Dihydrochloride (Kuvan®) for 7 Years	ClinicalTrials.gov	2013	United States	Trial	34	4-5 years	PKU	BioMarin Pharmaceutical. A Phase 4 Open-Label, Single-Cohort Study of the Long-Term Neurocognitive Outcomes in 4 to 5 Year-Old Children With Phenylketonuria Treated With Sapropterin Dihydrochloride (Kuvan®) for 7 Years. ClinicalTrials.gov. https://clinicaltrials.gov/show/NCT01965912%0A. Published 2013. Accessed May 4, 2018.	Phenylalanine concentration in the blood or other tissues	How much phenylalanine there is in the blood or other tissues and whether the level is consistent with the targeted level	Monitoring of disease-specific biomarkers and surrogate outcomes	Pathophysiological Manifestations
BioMarin Pharmaceutical	A Phase 4 Open-Label, Single-Cohort Study of the Long-Term Neurocognitive Outcomes in 4 to 5 Year-Old Children With Phenylketonuria Treated With Sapropterin Dihydrochloride (Kuvan®) for 7 Years	ClinicalTrials.gov	2013	United States	Trial	34	4-5 years	PKU	BioMarin Pharmaceutical. A Phase 4 Open-Label, Single-Cohort Study of the Long-Term Neurocognitive Outcomes in 4 to 5 Year-Old Children With Phenylketonuria Treated With Sapropterin Dihydrochloride (Kuvan®) for 7 Years. ClinicalTrials.gov. https://clinicaltrials.gov/show/NCT01965912%0A. Published 2013. Accessed May 4, 2018.	Phenylalanine tolerance	Indicators related to amount of phenylalanine a person with PKU can take in while maintaining target blood-phe levels	Disease management and food attitudes and behaviours	Life Impact
BioMarin Pharmaceutical	A Phase 4 Open-Label, Single-Cohort Study of the Long-Term Neurocognitive Outcomes in 4 to 5 Year-Old Children With Phenylketonuria Treated With Sapropterin Dihydrochloride (Kuvan®) for 7 Years	ClinicalTrials.gov	2013	United States	Trial	34	4-5 years	PKU	BioMarin Pharmaceutical. A Phase 4 Open-Label, Single-Cohort Study of the Long-Term Neurocognitive Outcomes in 4 to 5 Year-Old Children With Phenylketonuria Treated With Sapropterin Dihydrochloride (Kuvan®) for 7 Years. ClinicalTrials.gov. https://clinicaltrials.gov/show/NCT01965912%0A. Published 2013. Accessed May 4, 2018.	Tyrosine concentration in the blood	How much tyrosine there is in the blood	Monitoring of disease-specific biomarkers and surrogate outcomes	Pathophysiological Manifestations
BioMarin Pharmaceutical	A Phase 4 Open-Label, Single-Cohort Study of the Long-Term Neurocognitive Outcomes in 4 to 5 Year-Old Children With Phenylketonuria Treated With Sapropterin Dihydrochloride (Kuvan®) for 7 Years	ClinicalTrials.gov	2013	United States	Trial	34	4-5 years	PKU	BioMarin Pharmaceutical. A Phase 4 Open-Label, Single-Cohort Study of the Long-Term Neurocognitive Outcomes in 4 to 5 Year-Old Children With Phenylketonuria Treated With Sapropterin Dihydrochloride (Kuvan®) for 7 Years. ClinicalTrials.gov. https://clinicaltrials.gov/show/NCT01965912%0A. Published 2013. Accessed May 4, 2018.	Weight	The current body mass of a person, or changes in body mass over a period of time	Physical growth and anthropometry	Growth and Development
Merck KGaA	A Phase III Non-comparative Open-label Clinical Study to Evaluate the Response to and Safety of Kuvan (Sapropterin Dihydrochloride) After 6 Weeks of Treatment in Patients of 4 to 18 Years of Age With Phenylketonuria Who Have Elevated Blood Phenylalanine Levels	ClinicalTrials.gov	2012	Germany	Trial	90	4-18 years	PKU	Merck KGaA. A Phase III Non-comparative Open-label Clinical Study to Evaluate the Response to and Safety of Kuvan (Sapropterin Dihydrochloride) After 6 Weeks of Treatment in Patients of 4 to 18 Years of Age With Phenylketonuria Who Have Elevated Blood Phenylalanine L. ClinicalTrials.gov. https://clinicaltrials.gov/show/NCT01732471%0A. Published 2012. Accessed May 4, 2018.	Death	The end of a person's life	Death	Death
Merck KGaA	A Phase III Non-comparative Open-label Clinical Study to Evaluate the Response to and Safety of Kuvan (Sapropterin Dihydrochloride) After 6 Weeks of Treatment in Patients of 4 to 18 Years of Age With Phenylketonuria Who Have Elevated Blood Phenylalanine Levels	ClinicalTrials.gov	2012	Germany	Trial	90	4-18 years	PKU	Merck KGaA. A Phase III Non-comparative Open-label Clinical Study to Evaluate the Response to and Safety of Kuvan (Sapropterin Dihydrochloride) After 6 Weeks of Treatment in Patients of 4 to 18 Years of Age With Phenylketonuria Who Have Elevated Blood Phenylalanine L. ClinicalTrials.gov. https://clinicaltrials.gov/show/NCT01732471%0A. Published 2012. Accessed May 4, 2018.	Hospitalization	Measures related to frequency or length of time spent at the hospital during an overnight stay	Health service use and costs	Resource Use
Merck KGaA	A Phase III Non-comparative Open-label Clinical Study to Evaluate the Response to and Safety of Kuvan (Sapropterin Dihydrochloride) After 6 Weeks of Treatment in Patients of 4 to 18 Years of Age With Phenylketonuria Who Have Elevated Blood Phenylalanine Levels	ClinicalTrials.gov	2012	Germany	Trial	90	4-18 years	PKU	Merck KGaA. A Phase III Non-comparative Open-label Clinical Study to Evaluate the Response to and Safety of Kuvan (Sapropterin Dihydrochloride) After 6 Weeks of Treatment in Patients of 4 to 18 Years of Age With Phenylketonuria Who Have Elevated Blood Phenylalanine L. ClinicalTrials.gov. https://clinicaltrials.gov/show/NCT01732471%0A. Published 2012. Accessed May 4, 2018.	Phenylalanine concentration in the blood or other tissues	How much phenylalanine there is in the blood or other tissues and whether the level is consistent with the targeted level	Monitoring of disease-specific biomarkers and surrogate outcomes	Pathophysiological Manifestations
Sharman	A preliminary investigation of the role of the phenylalanine:tyrosine ratio in children with early and continuously treated phenylketonuria: toward identification of "safe" levels	Developmental neuropsychology	2010	Australia	Observational study	13	10-17 years	PKU	Sharman R, Sullivan K, Young R, Mcgill J. A preliminary investigation of the role of the Phenylalynine:Tyrosine ratio in children with early and continuously treated Phenylketonuria: Toward identification of “Safe” levels. Dev Neuropsychol. 2010;35(1):57-65. doi:10.1080/87565640903325725	Behaviour problems and externalizing mental health or behaviour disorders	A pattern of disruptive actions observed over a period of time that cause problems in school, at home and in social situations. In some cases, these problems may be formally diagnosed as a behaviour disorder	Child behaviour, mental health, and temperament	Life Impact	Behavior Rating Inventory of Executive Function
Sharman	A preliminary investigation of the role of the phenylalanine:tyrosine ratio in children with early and continuously treated phenylketonuria: toward identification of "safe" levels	Developmental neuropsychology	2010	Australia	Observational study	13	10-17 years	PKU	Sharman R, Sullivan K, Young R, Mcgill J. A preliminary investigation of the role of the Phenylalynine:Tyrosine ratio in children with early and continuously treated Phenylketonuria: Toward identification of “Safe” levels. Dev Neuropsychol. 2010;35(1):57-65. doi:10.1080/87565640903325725	Executive Functioning	Deliberate, conscious control over one's own thoughts, actions and emotions. Examples of skills related to executive functioning include goal-setting, planning, reasoning, and problem-solving	Cognition and development	Growth and Development	Behavior Rating Inventory of Executive Function
Sharman	A preliminary investigation of the role of the phenylalanine:tyrosine ratio in children with early and continuously treated phenylketonuria: toward identification of "safe" levels	Developmental neuropsychology	2010	Australia	Observational study	13	10-17 years	PKU	Sharman R, Sullivan K, Young R, Mcgill J. A preliminary investigation of the role of the Phenylalynine:Tyrosine ratio in children with early and continuously treated Phenylketonuria: Toward identification of “Safe” levels. Dev Neuropsychol. 2010;35(1):57-65. doi:10.1080/87565640903325725	Phenylalanine to tyrosine ratio	How much phenylalanine there is in the blood compared to how much tyrosine there is in the blood	Monitoring of disease-specific biomarkers and surrogate outcomes	Pathophysiological Manifestations
Qi	A prospective population pharmacokinetic analysis of sapropterin dihydrochloride in infants and young children with phenylketonuria	Clinical pharmacokinetics	2015	United States	Trial	156	0-50 years	PKU	Qi Y, Mould DR, Zhou H, Merilainen M, Musson DG. A Prospective Population Pharmacokinetic Analysis of Sapropterin Dihydrochloride in Infants and Young Children with Phenylketonuria. Clin Pharmacokinet. 2015;54(2):195-207. doi:10.1007/s40262-014-0196-4	Biomarkers of protein synthesis	Biological molecules found in blood, body fluids or tissues that indicate whether the body is creating protein molecules as expected	Monitoring of non disease-specific biomarkers and surrogate outcomes	Pathophysiological Manifestations
Qi	A prospective population pharmacokinetic analysis of sapropterin dihydrochloride in infants and young children with phenylketonuria	Clinical pharmacokinetics	2015	United States	Trial	156	0-50 years	PKU	Qi Y, Mould DR, Zhou H, Merilainen M, Musson DG. A Prospective Population Pharmacokinetic Analysis of Sapropterin Dihydrochloride in Infants and Young Children with Phenylketonuria. Clin Pharmacokinet. 2015;54(2):195-207. doi:10.1007/s40262-014-0196-4	Body composition	The relative proportions of fat and other components of the body (e.g., fat, muscle, bones, organs)	Physical growth and anthropometry	Growth and Development
Qi	A prospective population pharmacokinetic analysis of sapropterin dihydrochloride in infants and young children with phenylketonuria	Clinical pharmacokinetics	2015	United States	Trial	156	0-50 years	PKU	Qi Y, Mould DR, Zhou H, Merilainen M, Musson DG. A Prospective Population Pharmacokinetic Analysis of Sapropterin Dihydrochloride in Infants and Young Children with Phenylketonuria. Clin Pharmacokinet. 2015;54(2):195-207. doi:10.1007/s40262-014-0196-4	Height/length	The length of a person from feet to head	Physical growth and anthropometry	Growth and Development
Qi	A prospective population pharmacokinetic analysis of sapropterin dihydrochloride in infants and young children with phenylketonuria	Clinical pharmacokinetics	2015	United States	Trial	156	0-50 years	PKU	Qi Y, Mould DR, Zhou H, Merilainen M, Musson DG. A Prospective Population Pharmacokinetic Analysis of Sapropterin Dihydrochloride in Infants and Young Children with Phenylketonuria. Clin Pharmacokinet. 2015;54(2):195-207. doi:10.1007/s40262-014-0196-4	Kidney health	The assessment of functioning of, and substances related to, the kidneys (responsible for filtering blood of waste and extra fluid) that can help identify certain health or nutritional issues	Monitoring of non disease-specific biomarkers and surrogate outcomes	Pathophysiological Manifestations
Qi	A prospective population pharmacokinetic analysis of sapropterin dihydrochloride in infants and young children with phenylketonuria	Clinical pharmacokinetics	2015	United States	Trial	156	0-50 years	PKU	Qi Y, Mould DR, Zhou H, Merilainen M, Musson DG. A Prospective Population Pharmacokinetic Analysis of Sapropterin Dihydrochloride in Infants and Young Children with Phenylketonuria. Clin Pharmacokinet. 2015;54(2):195-207. doi:10.1007/s40262-014-0196-4	Liver health	The assessment of functioning of, and substances related to, the liver (responsible for removing toxins from blood and processing nutrients from food) that can help identify certain health or nutritional issues	Monitoring of non disease-specific biomarkers and surrogate outcomes	Pathophysiological Manifestations
Qi	A prospective population pharmacokinetic analysis of sapropterin dihydrochloride in infants and young children with phenylketonuria	Clinical pharmacokinetics	2015	United States	Trial	156	0-50 years	PKU	Qi Y, Mould DR, Zhou H, Merilainen M, Musson DG. A Prospective Population Pharmacokinetic Analysis of Sapropterin Dihydrochloride in Infants and Young Children with Phenylketonuria. Clin Pharmacokinet. 2015;54(2):195-207. doi:10.1007/s40262-014-0196-4	Weight	The current body mass of a person, or changes in body mass over a period of time	Physical growth and anthropometry	Growth and Development
Cochrane	A questionnaire survey on the usage of low protein staple foods by people with phenylketonuria in Scotland	Journal of human nutrition and dietetics : the official journal of the British Dietetic Association	2014	United Kingdom	Observational study	82	>2 years	PKU	Cochrane B, Schwahn B, Galloway P, Robinson P, Gerasimidis K. A questionnaire survey on the usage of low protein staple foods by people with phenylketonuria in Scotland. J Hum Nutr Diet. 2014;27(6):533-541. doi:10.1111/jhn.12199	Age at treatment initiation	The age at which a child diagnosed with PKU begins to receive medical care (i.e. dietary treatment) for his/her condition	Disease management and food attitudes and behaviours	Life Impact
Cochrane	A questionnaire survey on the usage of low protein staple foods by people with phenylketonuria in Scotland	Journal of human nutrition and dietetics : the official journal of the British Dietetic Association	2014	United Kingdom	Observational study	82	>2 years	PKU	Cochrane B, Schwahn B, Galloway P, Robinson P, Gerasimidis K. A questionnaire survey on the usage of low protein staple foods by people with phenylketonuria in Scotland. J Hum Nutr Diet. 2014;27(6):533-541. doi:10.1111/jhn.12199	Caregiver/family acceptability of the PKU diet	How a caregiver of a child with PKU feels about the diet	Disease management and food attitudes and behaviours	Life Impact
Cochrane	A questionnaire survey on the usage of low protein staple foods by people with phenylketonuria in Scotland	Journal of human nutrition and dietetics : the official journal of the British Dietetic Association	2014	United Kingdom	Observational study	82	>2 years	PKU	Cochrane B, Schwahn B, Galloway P, Robinson P, Gerasimidis K. A questionnaire survey on the usage of low protein staple foods by people with phenylketonuria in Scotland. J Hum Nutr Diet. 2014;27(6):533-541. doi:10.1111/jhn.12199	Child acceptability of PKU diet	How a child with PKU tolerates or feels about the PKU diet	Disease management and food attitudes and behaviours	Life Impact
Cochrane	A questionnaire survey on the usage of low protein staple foods by people with phenylketonuria in Scotland	Journal of human nutrition and dietetics : the official journal of the British Dietetic Association	2014	United Kingdom	Observational study	82	>2 years	PKU	Cochrane B, Schwahn B, Galloway P, Robinson P, Gerasimidis K. A questionnaire survey on the usage of low protein staple foods by people with phenylketonuria in Scotland. J Hum Nutr Diet. 2014;27(6):533-541. doi:10.1111/jhn.12199	Dietary intake of medical foods or formula, modified low-protein foods, and protein substitutes	Indicators of the consumption of formula and/or special medical supplements and synthetic foods given to the child under a doctor's supervision and which are intended to manage a child's blood phenylalanine levels	Disease management and food attitudes and behaviours	Life Impact
Agostoni	A randomized trial of long-chain polyunsaturated fatty acid supplementation in infants with phenylketonuria	Developmental Medicine & Child Neurology	2006	Italy	Trial	42	Newborns	PKU	Agostoni C, Harvie A, McCulloch DL, et al. A randomized trial of long-chain polyunsaturated fatty acid supplementation in infants with phenylketonuria. Dev Med Child Neurol. 2006;48(3):207-212. http://ovidsp.ovid.com/ovidweb.cgi?T=JS&PAGE=reference&D=emed7&NEWS=N&AN=2006456892.	Cognition and intelligence/IQ	A child's learning abilities related to the activity and development of the brain	Cognition and development	Growth and Development	Bayley Scales of Infant and Toddler Development
Agostoni	A randomized trial of long-chain polyunsaturated fatty acid supplementation in infants with phenylketonuria	Developmental Medicine & Child Neurology	2006	Italy	Trial	42	Newborns	PKU	Agostoni C, Harvie A, McCulloch DL, et al. A randomized trial of long-chain polyunsaturated fatty acid supplementation in infants with phenylketonuria. Dev Med Child Neurol. 2006;48(3):207-212. http://ovidsp.ovid.com/ovidweb.cgi?T=JS&PAGE=reference&D=emed7&NEWS=N&AN=2006456892.	Biomarkers of antioxidant status, oxidative stress and inflammation	Biological or physiological indicators of whether the body is regulating the level or balance of reactive molecules called free radicals. An excess of free radicals can cause a condition called oxidative stress, resulting in cell and DNA damage. The body often uses antioxidants, chemicals that help stop or limit damage to cells caused by oxidative stress	Monitoring of non disease-specific biomarkers and surrogate outcomes	Pathophysiological Manifestations
Agostoni	A randomized trial of long-chain polyunsaturated fatty acid supplementation in infants with phenylketonuria	Developmental Medicine & Child Neurology	2006	Italy	Trial	42	Newborns	PKU	Agostoni C, Harvie A, McCulloch DL, et al. A randomized trial of long-chain polyunsaturated fatty acid supplementation in infants with phenylketonuria. Dev Med Child Neurol. 2006;48(3):207-212. http://ovidsp.ovid.com/ovidweb.cgi?T=JS&PAGE=reference&D=emed7&NEWS=N&AN=2006456892.	Dietary intake of specific fatty acids	Indicators of consumption from foods of fatty acids, which are the building blocks of the fat in our bodies and in the food we eat, and have important functions in the body	Disease management and food attitudes and behaviours	Life Impact
Agostoni	A randomized trial of long-chain polyunsaturated fatty acid supplementation in infants with phenylketonuria	Developmental Medicine & Child Neurology	2006	Italy	Trial	42	Newborns	PKU	Agostoni C, Harvie A, McCulloch DL, et al. A randomized trial of long-chain polyunsaturated fatty acid supplementation in infants with phenylketonuria. Dev Med Child Neurol. 2006;48(3):207-212. http://ovidsp.ovid.com/ovidweb.cgi?T=JS&PAGE=reference&D=emed7&NEWS=N&AN=2006456892.	Growth	Measurable changes in weight and height over a period of time	Physical growth and anthropometry	Growth and Development
Agostoni	A randomized trial of long-chain polyunsaturated fatty acid supplementation in infants with phenylketonuria	Developmental Medicine & Child Neurology	2006	Italy	Trial	42	Newborns	PKU	Agostoni C, Harvie A, McCulloch DL, et al. A randomized trial of long-chain polyunsaturated fatty acid supplementation in infants with phenylketonuria. Dev Med Child Neurol. 2006;48(3):207-212. http://ovidsp.ovid.com/ovidweb.cgi?T=JS&PAGE=reference&D=emed7&NEWS=N&AN=2006456892.	Metabolic syndrome/energy metabolism	Indicators of the body's activities to convert food and nutrients into energy that the body can use. Metabolic syndrome is present when these processes are not working properly, raising one's risk for heart disease and other health problems	Monitoring of non disease-specific biomarkers and surrogate outcomes	Pathophysiological Manifestations
Agostoni	A randomized trial of long-chain polyunsaturated fatty acid supplementation in infants with phenylketonuria	Developmental Medicine & Child Neurology	2006	Italy	Trial	42	Newborns	PKU	Agostoni C, Harvie A, McCulloch DL, et al. A randomized trial of long-chain polyunsaturated fatty acid supplementation in infants with phenylketonuria. Dev Med Child Neurol. 2006;48(3):207-212. http://ovidsp.ovid.com/ovidweb.cgi?T=JS&PAGE=reference&D=emed7&NEWS=N&AN=2006456892.	Neurological health – Biomarkers and surrogate outcomes	Biological indicators of nervous system functioning. They can help identify issues related to the body's nervous system, or measure how well the body responds to a treatment	Monitoring of non disease-specific biomarkers and surrogate outcomes	Pathophysiological Manifestations
Agostoni	A randomized trial of long-chain polyunsaturated fatty acid supplementation in infants with phenylketonuria	Developmental Medicine & Child Neurology	2006	Italy	Trial	42	Newborns	PKU	Agostoni C, Harvie A, McCulloch DL, et al. A randomized trial of long-chain polyunsaturated fatty acid supplementation in infants with phenylketonuria. Dev Med Child Neurol. 2006;48(3):207-212. http://ovidsp.ovid.com/ovidweb.cgi?T=JS&PAGE=reference&D=emed7&NEWS=N&AN=2006456892.	Phenylalanine concentration in the blood or other tissues	How much phenylalanine there is in the blood or other tissues and whether the level is consistent with the targeted level	Monitoring of disease-specific biomarkers and surrogate outcomes	Pathophysiological Manifestations
Burton	A randomized, placebo-controlled, double-blind study of sapropterin to treat ADHD symptoms and executive function impairment in children and adults with sapropterin-responsive phenylketonuria	Molecular genetics and metabolism	2015	United States	Trial	118	>7 years	PKU	Burton B, Grant M, Feigenbaum A, et al. A randomized, placebo-controlled, double-blind study of sapropterin to treat ADHD symptoms and executive function impairment in children and adults with sapropterin-responsive phenylketonuria. Mol Genet Metab. 2015;114(3):415-424. doi:10.1016/j.ymgme.2014.11.011	Attention-deficit hyperactivity disorder (ADHD) or ADHD-like symptoms	Not being able to focus, being overactive, not being able to control behaviour, or a combination of these that is outside the normal range of what's expected for a child's age and development	Child behaviour, mental health, and temperament	Life Impact	ADHD Rating Scale
Burton	A randomized, placebo-controlled, double-blind study of sapropterin to treat ADHD symptoms and executive function impairment in children and adults with sapropterin-responsive phenylketonuria	Molecular genetics and metabolism	2015	United States	Trial	118	>7 years	PKU	Burton B, Grant M, Feigenbaum A, et al. A randomized, placebo-controlled, double-blind study of sapropterin to treat ADHD symptoms and executive function impairment in children and adults with sapropterin-responsive phenylketonuria. Mol Genet Metab. 2015;114(3):415-424. doi:10.1016/j.ymgme.2014.11.011	Behaviour problems and externalizing mental health or behaviour disorders	A pattern of disruptive actions observed over a period of time that cause problems in school, at home and in social situations. In some cases, these problems may be formally diagnosed as a behaviour disorder	Child behaviour, mental health, and temperament	Life Impact	Behavior Rating Inventory of Executive Function
Burton	A randomized, placebo-controlled, double-blind study of sapropterin to treat ADHD symptoms and executive function impairment in children and adults with sapropterin-responsive phenylketonuria	Molecular genetics and metabolism	2015	United States	Trial	118	>7 years	PKU	Burton B, Grant M, Feigenbaum A, et al. A randomized, placebo-controlled, double-blind study of sapropterin to treat ADHD symptoms and executive function impairment in children and adults with sapropterin-responsive phenylketonuria. Mol Genet Metab. 2015;114(3):415-424. doi:10.1016/j.ymgme.2014.11.011	Executive Functioning	Deliberate, conscious control over one's own thoughts, actions and emotions. Examples of skills related to executive functioning include goal-setting, planning, reasoning, and problem-solving	Cognition and development	Growth and Development	Behavior Rating Inventory of Executive Function
Allen	A retrospective review of anesthesia and perioperative care in children with medium-chain acyl-CoA dehydrogenase deficiency	Paediatric anaesthesia	2017	United Kingdom	Observational study	14	0-16 years	MCADD	Allen C, Perkins R, Schwahn B. A retrospective review of anesthesia and perioperative care in children with medium-chain acyl-CoA dehydrogenase deficiency. Paediatr Anaesth. 2017;27(1):60-65. doi:10.1111/pan.13065	Bronchospasms	Difficulty breathing because the airways have narrowed	Non disease-specific symptoms and disease	Pathophysiological Manifestations
Allen	A retrospective review of anesthesia and perioperative care in children with medium-chain acyl-CoA dehydrogenase deficiency	Paediatric anaesthesia	2017	United Kingdom	Observational study	14	0-16 years	MCADD	Allen C, Perkins R, Schwahn B. A retrospective review of anesthesia and perioperative care in children with medium-chain acyl-CoA dehydrogenase deficiency. Paediatr Anaesth. 2017;27(1):60-65. doi:10.1111/pan.13065	Cardiovascular symptoms and disorders	Indicators that the cardiovascular system (responsible for carrying blood through the body) is not working as expected	Acute disease-specific manifestations	Pathophysiological Manifestations
Allen	A retrospective review of anesthesia and perioperative care in children with medium-chain acyl-CoA dehydrogenase deficiency	Paediatric anaesthesia	2017	United Kingdom	Observational study	14	0-16 years	MCADD	Allen C, Perkins R, Schwahn B. A retrospective review of anesthesia and perioperative care in children with medium-chain acyl-CoA dehydrogenase deficiency. Paediatr Anaesth. 2017;27(1):60-65. doi:10.1111/pan.13065	General health biomarkers	Signs that may indicate one's overall health status (e.g. laboratory tests, blood pressure, heart rate)	Biomarkers of nutritional and organ-specific health	Pathophysiological Manifestations
Allen	A retrospective review of anesthesia and perioperative care in children with medium-chain acyl-CoA dehydrogenase deficiency	Paediatric anaesthesia	2017	United Kingdom	Observational study	14	0-16 years	MCADD	Allen C, Perkins R, Schwahn B. A retrospective review of anesthesia and perioperative care in children with medium-chain acyl-CoA dehydrogenase deficiency. Paediatr Anaesth. 2017;27(1):60-65. doi:10.1111/pan.13065	Hyperglycaemia	Having abnormally high blood sugar levels	Non disease-specific symptoms and disease	Pathophysiological Manifestations
Allen	A retrospective review of anesthesia and perioperative care in children with medium-chain acyl-CoA dehydrogenase deficiency	Paediatric anaesthesia	2017	United Kingdom	Observational study	14	0-16 years	MCADD	Allen C, Perkins R, Schwahn B. A retrospective review of anesthesia and perioperative care in children with medium-chain acyl-CoA dehydrogenase deficiency. Paediatr Anaesth. 2017;27(1):60-65. doi:10.1111/pan.13065	Nutritional assessment biomarkers	Biological molecules found in blood, body fluids or tissues that help to evaluate whether a person is getting adequate nutrition in general	Biomarkers of nutritional and organ-specific health	Pathophysiological Manifestations
Ambroszkiewicz	A study of bone turnover markers in prepubertal children with phenylketonuria	European journal of pediatrics	2004	Poland	Observational study	64	3-10 years	PKU	Ambroszkiewicz J, Gajewska J, Laskowska-Klita T. A study of bone turnover markers in prepubertal children with phenylketonuria. Eur J Pediatr. 2004;163(3):177-178. doi:10.1007/s00431-003-1394-5	Bone health	The assessment of quality, growth, functioning and components (e.g., minerals, nutrients) of bones in the body that can help identify certain health or nutritional issues	Monitoring of non disease-specific biomarkers and surrogate outcomes	Pathophysiological Manifestations
Ambroszkiewicz	A study of bone turnover markers in prepubertal children with phenylketonuria	European journal of pediatrics	2004	Poland	Observational study	64	3-10 years	PKU	Ambroszkiewicz J, Gajewska J, Laskowska-Klita T. A study of bone turnover markers in prepubertal children with phenylketonuria. Eur J Pediatr. 2004;163(3):177-178. doi:10.1007/s00431-003-1394-5	Phenylalanine concentration in the blood or other tissues	How much phenylalanine there is in the blood or other tissues and whether the level is consistent with the targeted level	Monitoring of disease-specific biomarkers and surrogate outcomes	Pathophysiological Manifestations
Vitaflo International Ltd	A Study to Evaluate the Acceptability of a New Phenylalanine Free Infant Formula for Use in the Dietary Management of Phenylketonuria in Infants From Birth to 2 Year of Age With Regard to Product Tolerance and Adherence	ClinicalTrials.gov	2017	United Kingdom	Trial	10	0-2 years	PKU	Vitaflo International Ltd. A Study to Evaluate the Acceptability of a New Phenylalanine Free Infant Formula for Use in the Dietary Management of Phenylketonuria in Infants From Birth to 2 Year of Age With Regard to Product Tolerance and Adherence. ClinicalTrials.gov. https://clinicaltrials.gov/show/NCT03058848%0A. Published 2017. Accessed May 4, 2018.	Adherence to PKU diet	The extent to which someone sticks to a special diet (e.g., formula, medical food, low-protein foods) prescribed specifically for someone with PKU	Disease management and food attitudes and behaviours	Life Impact
Vitaflo International Ltd	A Study to Evaluate the Acceptability of a New Phenylalanine Free Infant Formula for Use in the Dietary Management of Phenylketonuria in Infants From Birth to 2 Year of Age With Regard to Product Tolerance and Adherence	ClinicalTrials.gov	2017	United Kingdom	Trial	10	0-2 years	PKU	Vitaflo International Ltd. A Study to Evaluate the Acceptability of a New Phenylalanine Free Infant Formula for Use in the Dietary Management of Phenylketonuria in Infants From Birth to 2 Year of Age With Regard to Product Tolerance and Adherence. ClinicalTrials.gov. https://clinicaltrials.gov/show/NCT03058848%0A. Published 2017. Accessed May 4, 2018.	Child acceptability of PKU diet	How a child with PKU tolerates or feels about the PKU diet	Disease management and food attitudes and behaviours	Life Impact
Vitaflo International Ltd	A Study to Evaluate the Acceptability of a New Phenylalanine Free Infant Formula for Use in the Dietary Management of Phenylketonuria in Infants From Birth to 2 Year of Age With Regard to Product Tolerance and Adherence	ClinicalTrials.gov	2017	United Kingdom	Trial	10	0-2 years	PKU	Vitaflo International Ltd. A Study to Evaluate the Acceptability of a New Phenylalanine Free Infant Formula for Use in the Dietary Management of Phenylketonuria in Infants From Birth to 2 Year of Age With Regard to Product Tolerance and Adherence. ClinicalTrials.gov. https://clinicaltrials.gov/show/NCT03058848%0A. Published 2017. Accessed May 4, 2018.	Phenylalanine concentration in the blood or other tissues	How much phenylalanine there is in the blood or other tissues and whether the level is consistent with the targeted level	Monitoring of disease-specific biomarkers and surrogate outcomes	Pathophysiological Manifestations
Vitaflo International Ltd	A Study to Evaluate the Acceptability of PKU Explore, a Renovated Phenylalanine Free Second Stage Protein Substitute for Use in the Dietary Management of Phenylketonuria in Infants From 6 Months to 5 Years of Age With Regard to Product Tolerance and Adherence.	ClinicalTrials.gov	2017	United Kingdom	Trial	22	6 months - 5 years	PKU	Vitaflo International Ltd. A Study to Evaluate the Acceptability of PKU Explore, a Renovated Phenylalanine Free Second Stage Protein Substitute for Use in the Dietary Management of Phenylketonuria in Infants From 6 Months to 5 Years of Age With Regard to Product Tolerance and Adher. ClinicalTrials.gov. https://clinicaltrials.gov/ct2/show/NCT03168399. Published 2017. Accessed May 4, 2018.	Adherence to PKU diet	The extent to which someone sticks to a special diet (e.g., formula, medical food, low-protein foods) prescribed specifically for someone with PKU	Disease management and food attitudes and behaviours	Life Impact
Vitaflo International Ltd	A Study to Evaluate the Acceptability of PKU Explore, a Renovated Phenylalanine Free Second Stage Protein Substitute for Use in the Dietary Management of Phenylketonuria in Infants From 6 Months to 5 Years of Age With Regard to Product Tolerance and Adherence.	ClinicalTrials.gov	2017	United Kingdom	Trial	22	6 months - 5 years	PKU	Vitaflo International Ltd. A Study to Evaluate the Acceptability of PKU Explore, a Renovated Phenylalanine Free Second Stage Protein Substitute for Use in the Dietary Management of Phenylketonuria in Infants From 6 Months to 5 Years of Age With Regard to Product Tolerance and Adher. ClinicalTrials.gov. https://clinicaltrials.gov/ct2/show/NCT03168399. Published 2017. Accessed May 4, 2018.	Child acceptability of PKU diet	How a child with PKU tolerates or feels about the PKU diet	Disease management and food attitudes and behaviours	Life Impact
Vitaflo International Ltd	A Study to Evaluate the Acceptability of PKU Explore, a Renovated Phenylalanine Free Second Stage Protein Substitute for Use in the Dietary Management of Phenylketonuria in Infants From 6 Months to 5 Years of Age With Regard to Product Tolerance and Adherence.	ClinicalTrials.gov	2017	United Kingdom	Trial	22	6 months - 5 years	PKU	Vitaflo International Ltd. A Study to Evaluate the Acceptability of PKU Explore, a Renovated Phenylalanine Free Second Stage Protein Substitute for Use in the Dietary Management of Phenylketonuria in Infants From 6 Months to 5 Years of Age With Regard to Product Tolerance and Adher. ClinicalTrials.gov. https://clinicaltrials.gov/ct2/show/NCT03168399. Published 2017. Accessed May 4, 2018.	Phenylalanine concentration in the blood or other tissues	How much phenylalanine there is in the blood or other tissues and whether the level is consistent with the targeted level	Monitoring of disease-specific biomarkers and surrogate outcomes	Pathophysiological Manifestations
van Rijn	A survey of natural protein intake in Dutch phenylketonuria patients: insight into estimation or measurement of dietary intake	Journal of the American Dietetic Association	2008	The Netherlands	Observational study	188	0-29 years	PKU	van Rijn M, Jansma J, Brinksma A, et al. A Survey of Natural Protein Intake in Dutch Phenylketonuria Patients: Insight into Estimation or Measurement of Dietary Intake. J Am Diet Assoc. 2008;108(10):1704-1707. doi:10.1016/j.jada.2008.07.008	Dietary intake of phenylalanine	Indicators of the consumption of phenylalanine, an amino acid, from food. Amino acids are the "building blocks" of proteins found in food. With PKU, the body cannot break down phenyalanine to build specialized proteins that the body needs	Disease management and food attitudes and behaviours	Life Impact
Bodner	A volumetric study of basal ganglia structures in individuals with early-treated phenylketonuria	Molecular genetics and metabolism	2012	United States	Observational study	26	8-33 years	PKU	Bodner KE, Aldridge K, Moffitt AJ, Peck D, White DA, Christ SE. A volumetric study of basal ganglia structures in individuals with early-treated phenylketonuria. Mol Genet Metab. 2012;107(3):302-307. doi:10.1016/j.ymgme.2012.08.007	Neurological health – Biomarkers and surrogate outcomes	Biological indicators of nervous system functioning. They can help identify issues related to the body's nervous system, or measure how well the body responds to a treatment	Monitoring of non disease-specific biomarkers and surrogate outcomes	Pathophysiological Manifestations
Wang	Acute care utilization for inherited metabolic diseases among children identified through newborn screening in New York state	Genetics in Medicine	2014	United States	Observational study	180	0-3 years	PKU	Wang Y, Sango-Jordan M, Caggana M. Acute care utilization for inherited metabolic diseases among children identified through newborn screening in New York State. Genet Med. 2014;16(9):665-670. doi:10.1038/gim.2014.21	Emergency department use	Measures related to the frequency or nature of visits to the emergency department at the hospital	Health service use and costs	Resource Use
Wang	Acute care utilization for inherited metabolic diseases among children identified through newborn screening in New York state	Genetics in Medicine	2014	United States	Observational study	180	0-3 years	PKU	Wang Y, Sango-Jordan M, Caggana M. Acute care utilization for inherited metabolic diseases among children identified through newborn screening in New York State. Genet Med. 2014;16(9):665-670. doi:10.1038/gim.2014.21	Hospitalization	Measures related to frequency or length of time spent at the hospital during an overnight stay	Health service use and costs	Resource Use
Wang	Acute care utilization for inherited metabolic diseases among children identified through newborn screening in New York state	Genetics in Medicine	2014	United States	Observational study	180	0-3 years	MCADD	Wang Y, Sango-Jordan M, Caggana M. Acute care utilization for inherited metabolic diseases among children identified through newborn screening in New York State. Genet Med. 2014;16(9):665-670. doi:10.1038/gim.2014.21	Emergency department use	Measures related to the frequency or nature of visits to the emergency department at the hospital	Health service use and costs	Resource Use
Wang	Acute care utilization for inherited metabolic diseases among children identified through newborn screening in New York state	Genetics in Medicine	2014	United States	Observational study	180	0-3 years	MCADD	Wang Y, Sango-Jordan M, Caggana M. Acute care utilization for inherited metabolic diseases among children identified through newborn screening in New York State. Genet Med. 2014;16(9):665-670. doi:10.1038/gim.2014.21	Hospitalization	Measures related to frequency or length of time spent at the hospital during an overnight stay	Health service use and costs	Resource Use
Saad	ADHD, autism and neuroradiological complications among phenylketonuric children in Upper Egypt	Acta neurologica Belgica	2015	Egypt	Observational study	34	4-13 years	PKU	Saad K, Elserogy Y, Abdel rahman AA, et al. ADHD, autism and neuroradiological complications among phenylketonuric children in Upper Egypt. Acta Neurol Belg. 2015;115(4):657-663. doi:10.1007/s13760-014-0422-8	Attention-deficit hyperactivity disorder (ADHD) or ADHD-like symptoms	Not being able to focus, being overactive, not being able to control behaviour, or a combination of these that is outside the normal range of what's expected for a child's age and development	Child behaviour, mental health, and temperament	Life Impact	Diagnostic and Statistical Manual of Mental Disorders
Saad	ADHD, autism and neuroradiological complications among phenylketonuric children in Upper Egypt	Acta neurologica Belgica	2015	Egypt	Observational study	34	4-13 years	PKU	Saad K, Elserogy Y, Abdel rahman AA, et al. ADHD, autism and neuroradiological complications among phenylketonuric children in Upper Egypt. Acta Neurol Belg. 2015;115(4):657-663. doi:10.1007/s13760-014-0422-8	Autism spectrum disorder (ASD) or ASD-like symptoms	A disturbance of brain function that affects one's behaviour and communication with others; symptoms may include repetitive behaviours and/or difficulty with social interactions	Child behaviour, mental health, and temperament	Life Impact	Diagnostic and Statistical Manual of Mental Disorders
Saad	ADHD, autism and neuroradiological complications among phenylketonuric children in Upper Egypt	Acta neurologica Belgica	2015	Egypt	Observational study	34	4-13 years	PKU	Saad K, Elserogy Y, Abdel rahman AA, et al. ADHD, autism and neuroradiological complications among phenylketonuric children in Upper Egypt. Acta Neurol Belg. 2015;115(4):657-663. doi:10.1007/s13760-014-0422-8	Cognition and intelligence/IQ	A child's learning abilities related to the activity and development of the brain	Cognition and development	Growth and Development	Stanford-Binet Intelligence Scales
Saad	ADHD, autism and neuroradiological complications among phenylketonuric children in Upper Egypt	Acta neurologica Belgica	2015	Egypt	Observational study	34	4-13 years	PKU	Saad K, Elserogy Y, Abdel rahman AA, et al. ADHD, autism and neuroradiological complications among phenylketonuric children in Upper Egypt. Acta Neurol Belg. 2015;115(4):657-663. doi:10.1007/s13760-014-0422-8	Neurological health – Biomarkers and surrogate outcomes	Biological indicators of nervous system functioning. They can help identify issues related to the body's nervous system, or measure how well the body responds to a treatment	Monitoring of non disease-specific biomarkers and surrogate outcomes	Pathophysiological Manifestations
Saad	ADHD, autism and neuroradiological complications among phenylketonuric children in Upper Egypt	Acta neurologica Belgica	2015	Egypt	Observational study	34	4-13 years	PKU	Saad K, Elserogy Y, Abdel rahman AA, et al. ADHD, autism and neuroradiological complications among phenylketonuric children in Upper Egypt. Acta Neurol Belg. 2015;115(4):657-663. doi:10.1007/s13760-014-0422-8	Neurological Health – Clinical Symptoms and Diagnoses	Signs of illness observed by doctors during an examination, or diseases identified by a doctor that are related to the body's nerves or nervous system	Monitoring of non disease-specific biomarkers and surrogate outcomes	Pathophysiological Manifestations
Saad	ADHD, autism and neuroradiological complications among phenylketonuric children in Upper Egypt	Acta neurologica Belgica	2015	Egypt	Observational study	34	4-13 years	PKU	Saad K, Elserogy Y, Abdel rahman AA, et al. ADHD, autism and neuroradiological complications among phenylketonuric children in Upper Egypt. Acta Neurol Belg. 2015;115(4):657-663. doi:10.1007/s13760-014-0422-8	Phenylalanine concentration in the blood or other tissues	How much phenylalanine there is in the blood or other tissues and whether the level is consistent with the targeted level	Monitoring of disease-specific biomarkers and surrogate outcomes	Pathophysiological Manifestations
Cotugno	Adherence to diet and quality of life in patients with phenylketonuria	Acta paediatrica (Oslo, Norway : 1992)	2011	Italy	Observational study	41	3-24 years	PKU	Cotugno G, Nicolò R, Cappelletti S, Goffredo BM, Vici CD, Di Ciommo V. Adherence to diet and quality of life in patients with phenylketonuria. Acta Paediatr. 2011;100(8):1144-1149. doi:10.1111/j.1651-2227.2011.02227.x	Behaviour problems and externalizing mental health or behaviour disorders	A pattern of disruptive actions observed over a period of time that cause problems in school, at home and in social situations. In some cases, these problems may be formally diagnosed as a behaviour disorder	Child behaviour, mental health, and temperament	Life Impact	Child Health Questionnaire
Cotugno	Adherence to diet and quality of life in patients with phenylketonuria	Acta paediatrica (Oslo, Norway : 1992)	2011	Italy	Observational study	41	3-24 years	PKU	Cotugno G, Nicolò R, Cappelletti S, Goffredo BM, Vici CD, Di Ciommo V. Adherence to diet and quality of life in patients with phenylketonuria. Acta Paediatr. 2011;100(8):1144-1149. doi:10.1111/j.1651-2227.2011.02227.x	Caregiver/family psychosocial well-being	How a child's caregiver(s) or family thinks or feels about themselves or their satisfaction with life in general, as it relates to caring for a child with PKU	Caregiver/family life impact	Life Impact	Child Health Questionnaire
Cotugno	Adherence to diet and quality of life in patients with phenylketonuria	Acta paediatrica (Oslo, Norway : 1992)	2011	Italy	Observational study	41	3-24 years	PKU	Cotugno G, Nicolò R, Cappelletti S, Goffredo BM, Vici CD, Di Ciommo V. Adherence to diet and quality of life in patients with phenylketonuria. Acta Paediatr. 2011;100(8):1144-1149. doi:10.1111/j.1651-2227.2011.02227.x	Child psychosocial well-being and self-concept	Related to the child's quality of life. How a child thinks or feels about him/herself and satisfaction with life in general	Child life impact	Life Impact	Child Health Questionnaire
Cotugno	Adherence to diet and quality of life in patients with phenylketonuria	Acta paediatrica (Oslo, Norway : 1992)	2011	Italy	Observational study	41	3-24 years	PKU	Cotugno G, Nicolò R, Cappelletti S, Goffredo BM, Vici CD, Di Ciommo V. Adherence to diet and quality of life in patients with phenylketonuria. Acta Paediatr. 2011;100(8):1144-1149. doi:10.1111/j.1651-2227.2011.02227.x	Child quality of life	A general concept of well-being that refers to a combination of various life aspects (e.g., health, emotional, social), as it relates to PKU, and assessed from the child's perspective	Child life impact	Life Impact	Child Health Questionnaire
Cotugno	Adherence to diet and quality of life in patients with phenylketonuria	Acta paediatrica (Oslo, Norway : 1992)	2011	Italy	Observational study	41	3-24 years	PKU	Cotugno G, Nicolò R, Cappelletti S, Goffredo BM, Vici CD, Di Ciommo V. Adherence to diet and quality of life in patients with phenylketonuria. Acta Paediatr. 2011;100(8):1144-1149. doi:10.1111/j.1651-2227.2011.02227.x	Impact of PKU on caregiver/family quality of life	A general concept of well-being that refers to a combination of various life aspects (e.g., health, emotional, social, time), as it relates to caregiving for a child with PKU, and assessed from the caregiver's perspective	Caregiver/family life impact	Life Impact	Child Health Questionnaire
Cotugno	Adherence to diet and quality of life in patients with phenylketonuria	Acta paediatrica (Oslo, Norway : 1992)	2011	Italy	Observational study	41	3-24 years	PKU	Cotugno G, Nicolò R, Cappelletti S, Goffredo BM, Vici CD, Di Ciommo V. Adherence to diet and quality of life in patients with phenylketonuria. Acta Paediatr. 2011;100(8):1144-1149. doi:10.1111/j.1651-2227.2011.02227.x	Cognition and intelligence/IQ	A child's learning abilities related to the activity and development of the brain	Cognition and development	Growth and Development	Wechsler (age-appropriate version)
Cotugno	Adherence to diet and quality of life in patients with phenylketonuria	Acta paediatrica (Oslo, Norway : 1992)	2011	Italy	Observational study	41	3-24 years	PKU	Cotugno G, Nicolò R, Cappelletti S, Goffredo BM, Vici CD, Di Ciommo V. Adherence to diet and quality of life in patients with phenylketonuria. Acta Paediatr. 2011;100(8):1144-1149. doi:10.1111/j.1651-2227.2011.02227.x	Adherence to PKU diet	The extent to which someone sticks to a special diet (e.g., formula, medical food, low-protein foods) prescribed specifically for someone with PKU	Disease management and food attitudes and behaviours	Life Impact
Cotugno	Adherence to diet and quality of life in patients with phenylketonuria	Acta paediatrica (Oslo, Norway : 1992)	2011	Italy	Observational study	41	3-24 years	PKU	Cotugno G, Nicolò R, Cappelletti S, Goffredo BM, Vici CD, Di Ciommo V. Adherence to diet and quality of life in patients with phenylketonuria. Acta Paediatr. 2011;100(8):1144-1149. doi:10.1111/j.1651-2227.2011.02227.x	Bodily pain or discomfort	Unpleasant sensory experience or an uncomfortable state caused by internal or external stressors	Child life impact	Life Impact
Cotugno	Adherence to diet and quality of life in patients with phenylketonuria	Acta paediatrica (Oslo, Norway : 1992)	2011	Italy	Observational study	41	3-24 years	PKU	Cotugno G, Nicolò R, Cappelletti S, Goffredo BM, Vici CD, Di Ciommo V. Adherence to diet and quality of life in patients with phenylketonuria. Acta Paediatr. 2011;100(8):1144-1149. doi:10.1111/j.1651-2227.2011.02227.x	Dietary intake of phenylalanine	Indicators of the consumption of phenylalanine, an amino acid, from food. Amino acids are the "building blocks" of proteins found in food. With PKU, the body cannot break down phenyalanine to build specialized proteins that the body needs	Disease management and food attitudes and behaviours	Life Impact
Cotugno	Adherence to diet and quality of life in patients with phenylketonuria	Acta paediatrica (Oslo, Norway : 1992)	2011	Italy	Observational study	41	3-24 years	PKU	Cotugno G, Nicolò R, Cappelletti S, Goffredo BM, Vici CD, Di Ciommo V. Adherence to diet and quality of life in patients with phenylketonuria. Acta Paediatr. 2011;100(8):1144-1149. doi:10.1111/j.1651-2227.2011.02227.x	Phenylalanine concentration in the blood or other tissues	How much phenylalanine there is in the blood or other tissues and whether the level is consistent with the targeted level	Monitoring of disease-specific biomarkers and surrogate outcomes	Pathophysiological Manifestations
Vieira	Adherence to treatment of phenylketonuria: A study in Southern Brazilian patients	Journal of Inborn Errors of Metabolism and Screening	2015	Brazil	Observational study	56	0-56 years	PKU	Vieira TA, Nalin T, Krug BC, Bittar CM, Netto CBO, Schwartz IVD. Adherence to treatment of phenylketonuria: A study in Southern Brazilian patients. J Inborn Errors Metab Screen. 2015;January:1-7. doi:10.1177/2326409815579861	Adherence to PKU diet	The extent to which someone sticks to a special diet (e.g., formula, medical food, low-protein foods) prescribed specifically for someone with PKU	Disease management and food attitudes and behaviours	Life Impact
Lundstedt	Adjustment and intelligence among children with phenylketonuria in Sweden	Acta Paediatrica, International Journal of Paediatrics	2001	Sweden	Observational study	246	8-19 years	PKU	Lundstedt G, Johansson A, Melin L, Alm J. Adjustment and intelligence among children with phenylketonuria in Sweden. Acta Paediatr. 2001;90(10):1147-1152. doi:10.1080/080352501317061558	Cognition and intelligence/IQ	A child's learning abilities related to the activity and development of the brain	Cognition and development	Growth and Development	Wechsler (age-appropriate version)
Lundstedt	Adjustment and intelligence among children with phenylketonuria in Sweden	Acta Paediatrica, International Journal of Paediatrics	2001	Sweden	Observational study	246	8-19 years	PKU	Lundstedt G, Johansson A, Melin L, Alm J. Adjustment and intelligence among children with phenylketonuria in Sweden. Acta Paediatr. 2001;90(10):1147-1152. doi:10.1080/080352501317061558	Phenylalanine concentration in the blood or other tissues	How much phenylalanine there is in the blood or other tissues and whether the level is consistent with the targeted level	Monitoring of disease-specific biomarkers and surrogate outcomes	Pathophysiological Manifestations
MacDonald	Administration of protein substitute and quality of control in phenylketonuria: a randomized study	Journal of inherited metabolic disease	2003	United Kingdom	Trial	16	1-11 years	PKU	MacDonald A, Rylance G, Davies P, Asplin D, Hall SK, Booth IW. Administration of protein substitute and quality of control in phenylketonuria: A randomized study. J Inherit Metab Dis. 2003;26(4):319-326. doi:10.1023/A:1025186217369	Dietary intake of energy	Indicators of the consumption of energy from food, measured in calories. Energy is required to regulate certain bodily functions and physical growth	Disease management and food attitudes and behaviours	Life Impact
MacDonald	Administration of protein substitute and quality of control in phenylketonuria: a randomized study	Journal of inherited metabolic disease	2003	United Kingdom	Trial	16	1-11 years	PKU	MacDonald A, Rylance G, Davies P, Asplin D, Hall SK, Booth IW. Administration of protein substitute and quality of control in phenylketonuria: A randomized study. J Inherit Metab Dis. 2003;26(4):319-326. doi:10.1023/A:1025186217369	Dietary intake of phenylalanine	Indicators of the consumption of phenylalanine, an amino acid, from food. Amino acids are the "building blocks" of proteins found in food. With PKU, the body cannot break down phenyalanine to build specialized proteins that the body needs	Disease management and food attitudes and behaviours	Life Impact
MacDonald	Administration of protein substitute and quality of control in phenylketonuria: a randomized study	Journal of inherited metabolic disease	2003	United Kingdom	Trial	16	1-11 years	PKU	MacDonald A, Rylance G, Davies P, Asplin D, Hall SK, Booth IW. Administration of protein substitute and quality of control in phenylketonuria: A randomized study. J Inherit Metab Dis. 2003;26(4):319-326. doi:10.1023/A:1025186217369	Phenylalanine concentration in the blood or other tissues	How much phenylalanine there is in the blood or other tissues and whether the level is consistent with the targeted level	Monitoring of disease-specific biomarkers and surrogate outcomes	Pathophysiological Manifestations
White	Age-related decline in the microstructural integrity of white matter in children with early- and continuously-treated PKU: a DTI study of the corpus callosum	Molecular genetics and metabolism	2010	United States	Observational study	95	7-18 years	PKU	Snyder AZ, Moinuddin A, Grange DK, Steiner RD. Age-related decline in the miscrostructural integrity of white matter in children with early- and continuously-treated PKU: A DTI study of the corpus callosum. Mol Genet Metab. 2010;99:S41-S46. doi:10.1016/j.ymgme.2009.09.016.	Neurological health – Biomarkers and surrogate outcomes	Biological indicators of nervous system functioning. They can help identify issues related to the body's nervous system, or measure how well the body responds to a treatment	Monitoring of non disease-specific biomarkers and surrogate outcomes	Pathophysiological Manifestations
White	Age-related working memory impairments in children with prefrontal dysfunction associated with phenylketonuria	Journal of the International Neuropsychological Society : JINS	2002	United States	Observational study	40	6-17 years	PKU	White DA, Nortz MJ, Mandernach T, Huntington K, Steiner RD. Age-related working memory impairments in children with prefrontal dysfunction associated with phenylketonuria. J Int Neuropsychol Soc. 2002;8(1):1-11. doi:10.1017/S1355617702811018	Executive Functioning	Deliberate, conscious control over one's own thoughts, actions and emotions. Examples of skills related to executive functioning include goal-setting, planning, reasoning, and problem-solving	Cognition and development	Growth and Development	Unclear
White	Age-related working memory impairments in children with prefrontal dysfunction associated with phenylketonuria	Journal of the International Neuropsychological Society : JINS	2002	United States	Observational study	40	6-17 years	PKU	White DA, Nortz MJ, Mandernach T, Huntington K, Steiner RD. Age-related working memory impairments in children with prefrontal dysfunction associated with phenylketonuria. J Int Neuropsychol Soc. 2002;8(1):1-11. doi:10.1017/S1355617702811018	Sensorimotor and motor functioning	The ability to perceive and respond to the external environment, including the ability to move one's body or body parts	Cognition and development	Growth and Development	Unclear
White	Age-related working memory impairments in children with prefrontal dysfunction associated with phenylketonuria	Journal of the International Neuropsychological Society : JINS	2002	United States	Observational study	40	6-17 years	PKU	White DA, Nortz MJ, Mandernach T, Huntington K, Steiner RD. Age-related working memory impairments in children with prefrontal dysfunction associated with phenylketonuria. J Int Neuropsychol Soc. 2002;8(1):1-11. doi:10.1017/S1355617702811018	Phenylalanine concentration in the blood or other tissues	How much phenylalanine there is in the blood or other tissues and whether the level is consistent with the targeted level	Monitoring of disease-specific biomarkers and surrogate outcomes	Pathophysiological Manifestations
Tal	An audit of newborn screening procedure: Impact on infants presenting clinically before results are available	Molecular genetics and metabolism	2015	Australia	Observational study	18	Newborns	MCADD	Tal G, Pitt J, Morrisy S, Tzanakos N, Boneh A. An audit of newborn screening procedure: Impact on infants presenting clinically before results are available. Mol Genet Metab. 2015;114:403-408. doi:10.1016/j.ymgme.2014.12.435	Autism spectrum disorder (ASD) or ASD-like symptoms	A disturbance of brain function that affects one's behaviour and communication with others; symptoms may include repetitive behaviours and/or difficulty with social interactions	Child behaviour, mental health, and temperament	Life Impact	Unclear
Mazzola	Analysis of body composition and nutritional status in Brazilian phenylketonuria patients	Molecular genetics and metabolism reports	2016	Brazil	Observational study	54	6-25 years	PKU	Mazzola PN, Nalin T, Castro K, et al. Analysis of body composition and nutritional status in Brazilian phenylketonuria patients. Mol Genet Metab Reports. 2016;6:16-20. doi:10.1016/j.ymgmr.2015.12.003	Adherence to PKU diet	The extent to which someone sticks to a special diet (e.g., formula, medical food, low-protein foods) prescribed specifically for someone with PKU	Disease management and food attitudes and behaviours	Life Impact
Choukair	Analysis of the functional muscle-bone unit of the forearm in patients with phenylketonuria by peripheral quantitative computed tomography	Journal of inherited metabolic disease	2017	Germany	Observational study	56	11-41 years	PKU	Choukair D, Kneppo C, Feneberg R, et al. Analysis of the functional muscle–bone unit of the forearm in patients with phenylketonuria by peripheral quantitative computed tomography. J Inherit Metab Dis. 2017;40(2):219-226. doi:10.1007/s10545-016-0002-6	Body mass index, overweight, or obesity status	Indicators of having an accumulation of fat in the body that is higher than expected and may have negative effects on one's health	Physical growth and anthropometry	Growth and Development
Choukair	Analysis of the functional muscle-bone unit of the forearm in patients with phenylketonuria by peripheral quantitative computed tomography	Journal of inherited metabolic disease	2017	Germany	Observational study	56	11-41 years	PKU	Choukair D, Kneppo C, Feneberg R, et al. Analysis of the functional muscle–bone unit of the forearm in patients with phenylketonuria by peripheral quantitative computed tomography. J Inherit Metab Dis. 2017;40(2):219-226. doi:10.1007/s10545-016-0002-6	Height/length	The length of a person from feet to head	Physical growth and anthropometry	Growth and Development
Choukair	Analysis of the functional muscle-bone unit of the forearm in patients with phenylketonuria by peripheral quantitative computed tomography	Journal of inherited metabolic disease	2017	Germany	Observational study	56	11-41 years	PKU	Choukair D, Kneppo C, Feneberg R, et al. Analysis of the functional muscle–bone unit of the forearm in patients with phenylketonuria by peripheral quantitative computed tomography. J Inherit Metab Dis. 2017;40(2):219-226. doi:10.1007/s10545-016-0002-6	Musculoskeletal health	The assessment of functioning, growth and components of the musculoskeletal system (which provides form, support, stability, and movement to the body and is made up of bones, muscles, etc) that can help identify certain health or nutritional issues	Monitoring of non disease-specific biomarkers and surrogate outcomes	Pathophysiological Manifestations
Choukair	Analysis of the functional muscle-bone unit of the forearm in patients with phenylketonuria by peripheral quantitative computed tomography	Journal of inherited metabolic disease	2017	Germany	Observational study	56	11-41 years	PKU	Choukair D, Kneppo C, Feneberg R, et al. Analysis of the functional muscle–bone unit of the forearm in patients with phenylketonuria by peripheral quantitative computed tomography. J Inherit Metab Dis. 2017;40(2):219-226. doi:10.1007/s10545-016-0002-6	Phenylalanine concentration in the blood or other tissues	How much phenylalanine there is in the blood or other tissues and whether the level is consistent with the targeted level	Monitoring of disease-specific biomarkers and surrogate outcomes	Pathophysiological Manifestations
Aldamiz-Echevarria	Anthropometric characteristics and nutrition in a cohort of PAH-deficient patients	Clinical nutrition (Edinburgh, Scotland)	2014	Spain	Observational study	505	1-36 years	PKU	Aldámiz-Echevarría L, Bueno MA, Couce ML, et al. Anthropometric characteristics and nutrition in a cohort of PAH-deficient patients. Clin Nutr. 2014;33(4):702-717. doi:10.1016/j.clnu.2013.09.011	Body mass index, overweight, or obesity status	Indicators of having an accumulation of fat in the body that is higher than expected and may have negative effects on one's health	Physical growth and anthropometry	Growth and Development
Aldamiz-Echevarria	Anthropometric characteristics and nutrition in a cohort of PAH-deficient patients	Clinical nutrition (Edinburgh, Scotland)	2014	Spain	Observational study	505	1-36 years	PKU	Aldámiz-Echevarría L, Bueno MA, Couce ML, et al. Anthropometric characteristics and nutrition in a cohort of PAH-deficient patients. Clin Nutr. 2014;33(4):702-717. doi:10.1016/j.clnu.2013.09.011	Dietary intake of phenylalanine	Indicators of the consumption of phenylalanine, an amino acid, from food. Amino acids are the "building blocks" of proteins found in food. With PKU, the body cannot break down phenyalanine to build specialized proteins that the body needs	Disease management and food attitudes and behaviours	Life Impact
Aldamiz-Echevarria	Anthropometric characteristics and nutrition in a cohort of PAH-deficient patients	Clinical nutrition (Edinburgh, Scotland)	2014	Spain	Observational study	505	1-36 years	PKU	Aldámiz-Echevarría L, Bueno MA, Couce ML, et al. Anthropometric characteristics and nutrition in a cohort of PAH-deficient patients. Clin Nutr. 2014;33(4):702-717. doi:10.1016/j.clnu.2013.09.011	Dietary intake of protein	Indicators of the consumption of protein, a natural substance, from foods (e.g., meat, eggs, legumes). Protein provides the body with amino acids, which help form muscle and bone, repair damaged tissues, and help fight inflammation and infection	Disease management and food attitudes and behaviours	Life Impact
Aldamiz-Echevarria	Anthropometric characteristics and nutrition in a cohort of PAH-deficient patients	Clinical nutrition (Edinburgh, Scotland)	2014	Spain	Observational study	505	1-36 years	PKU	Aldámiz-Echevarría L, Bueno MA, Couce ML, et al. Anthropometric characteristics and nutrition in a cohort of PAH-deficient patients. Clin Nutr. 2014;33(4):702-717. doi:10.1016/j.clnu.2013.09.011	Growth	Measurable changes in weight and height over a period of time	Physical growth and anthropometry	Growth and Development
Aldamiz-Echevarria	Anthropometric characteristics and nutrition in a cohort of PAH-deficient patients	Clinical nutrition (Edinburgh, Scotland)	2014	Spain	Observational study	505	1-36 years	PKU	Aldámiz-Echevarría L, Bueno MA, Couce ML, et al. Anthropometric characteristics and nutrition in a cohort of PAH-deficient patients. Clin Nutr. 2014;33(4):702-717. doi:10.1016/j.clnu.2013.09.011	Height/length	The length of a person from feet to head	Physical growth and anthropometry	Growth and Development
Aldamiz-Echevarria	Anthropometric characteristics and nutrition in a cohort of PAH-deficient patients	Clinical nutrition (Edinburgh, Scotland)	2014	Spain	Observational study	505	1-36 years	PKU	Aldámiz-Echevarría L, Bueno MA, Couce ML, et al. Anthropometric characteristics and nutrition in a cohort of PAH-deficient patients. Clin Nutr. 2014;33(4):702-717. doi:10.1016/j.clnu.2013.09.011	Phenylalanine concentration in the blood or other tissues	How much phenylalanine there is in the blood or other tissues and whether the level is consistent with the targeted level	Monitoring of disease-specific biomarkers and surrogate outcomes	Pathophysiological Manifestations
Aldamiz-Echevarria	Anthropometric characteristics and nutrition in a cohort of PAH-deficient patients	Clinical nutrition (Edinburgh, Scotland)	2014	Spain	Observational study	505	1-36 years	PKU	Aldámiz-Echevarría L, Bueno MA, Couce ML, et al. Anthropometric characteristics and nutrition in a cohort of PAH-deficient patients. Clin Nutr. 2014;33(4):702-717. doi:10.1016/j.clnu.2013.09.011	Weight	The current body mass of a person, or changes in body mass over a period of time	Physical growth and anthropometry	Growth and Development
van Bakel	Antioxidant and thyroid hormone status in selenium-deficient phenylketonuric and hyperphenylalaninemic patients	The American journal of clinical nutrition	2000	Switzerland	Observational study	76	1-19 years	PKU	Van Bakel MME, Printzen G, Wermuth B, Wiesmann UN. Antioxidant and thyroid hormone status in selenium-deficient phenylketonuric and hyperphenylalaninemic patients. Am J Clin Nutr. 2000;72(4):976-981.	Biomarkers of antioxidant status, oxidative stress and inflammation	Biological or physiological indicators of whether the body is regulating the level or balance of reactive molecules called free radicals. An excess of free radicals can cause a condition called oxidative stress, resulting in cell and DNA damage. The body often uses antioxidants, chemicals that help stop or limit damage to cells caused by oxidative stress	Monitoring of non disease-specific biomarkers and surrogate outcomes	Pathophysiological Manifestations
van Bakel	Antioxidant and thyroid hormone status in selenium-deficient phenylketonuric and hyperphenylalaninemic patients	The American journal of clinical nutrition	2000	Switzerland	Observational study	76	1-19 years	PKU	Van Bakel MME, Printzen G, Wermuth B, Wiesmann UN. Antioxidant and thyroid hormone status in selenium-deficient phenylketonuric and hyperphenylalaninemic patients. Am J Clin Nutr. 2000;72(4):976-981.	Biomarkers of protein synthesis	Biological molecules found in blood, body fluids or tissues that indicate whether the body is creating protein molecules as expected	Monitoring of non disease-specific biomarkers and surrogate outcomes	Pathophysiological Manifestations
van Bakel	Antioxidant and thyroid hormone status in selenium-deficient phenylketonuric and hyperphenylalaninemic patients	The American journal of clinical nutrition	2000	Switzerland	Observational study	76	1-19 years	PKU	Van Bakel MME, Printzen G, Wermuth B, Wiesmann UN. Antioxidant and thyroid hormone status in selenium-deficient phenylketonuric and hyperphenylalaninemic patients. Am J Clin Nutr. 2000;72(4):976-981.	Biomarkers of vitamins and trace minerals	Biological molecules found in blood, body fluids or tissues that indicate the levels of vitamins, minerals, and food components that help support overall health and play important roles in cell metabolism and neurological functions	Monitoring of non disease-specific biomarkers and surrogate outcomes	Pathophysiological Manifestations
van Bakel	Antioxidant and thyroid hormone status in selenium-deficient phenylketonuric and hyperphenylalaninemic patients	The American journal of clinical nutrition	2000	Switzerland	Observational study	76	1-19 years	PKU	Van Bakel MME, Printzen G, Wermuth B, Wiesmann UN. Antioxidant and thyroid hormone status in selenium-deficient phenylketonuric and hyperphenylalaninemic patients. Am J Clin Nutr. 2000;72(4):976-981.	Kidney health	The assessment of functioning of, and substances related to, the kidneys (responsible for filtering blood of waste and extra fluid) that can help identify certain health or nutritional issues	Monitoring of non disease-specific biomarkers and surrogate outcomes	Pathophysiological Manifestations
van Bakel	Antioxidant and thyroid hormone status in selenium-deficient phenylketonuric and hyperphenylalaninemic patients	The American journal of clinical nutrition	2000	Switzerland	Observational study	76	1-19 years	PKU	Van Bakel MME, Printzen G, Wermuth B, Wiesmann UN. Antioxidant and thyroid hormone status in selenium-deficient phenylketonuric and hyperphenylalaninemic patients. Am J Clin Nutr. 2000;72(4):976-981.	Metabolic syndrome/energy metabolism	Indicators of the body's activities to convert food and nutrients into energy that the body can use. Metabolic syndrome is present when these processes are not working properly, raising one's risk for heart disease and other health problems	Monitoring of non disease-specific biomarkers and surrogate outcomes	Pathophysiological Manifestations
Verduci	Apolipoprotein B gene polimorphism and plasma lipid levels in phenylketonuric children	Prostaglandins Leukotrienes and Essential Fatty Acids	2004	Italy	Observational study	82	4-12 years	PKU	Verduci E, Agostoni C, Biondi ML, Radaelli G, Giovannini M, Riva E. Apolipoprotein B gene polimorphism and plasma lipid levels in phenylketonuric children. Prostaglandins Leukot Essent Fat Acids. 2004;71(2):117-120. doi:10.1016/j.plefa.2003.12.022	Dietary intake of cholesterol	Indicators of consumption of cholesterol, a type of fat, from foods (e.g., meat, eggs, cheese). The body needs some cholesterol for organ function and growth	Disease management and food attitudes and behaviours	Life Impact
Verduci	Apolipoprotein B gene polimorphism and plasma lipid levels in phenylketonuric children	Prostaglandins Leukotrienes and Essential Fatty Acids	2004	Italy	Observational study	82	4-12 years	PKU	Verduci E, Agostoni C, Biondi ML, Radaelli G, Giovannini M, Riva E. Apolipoprotein B gene polimorphism and plasma lipid levels in phenylketonuric children. Prostaglandins Leukot Essent Fat Acids. 2004;71(2):117-120. doi:10.1016/j.plefa.2003.12.022	Dietary intake of energy	Indicators of the consumption of energy from food, measured in calories. Energy is required to regulate certain bodily functions and physical growth	Disease management and food attitudes and behaviours	Life Impact
Verduci	Apolipoprotein B gene polimorphism and plasma lipid levels in phenylketonuric children	Prostaglandins Leukotrienes and Essential Fatty Acids	2004	Italy	Observational study	82	4-12 years	PKU	Verduci E, Agostoni C, Biondi ML, Radaelli G, Giovannini M, Riva E. Apolipoprotein B gene polimorphism and plasma lipid levels in phenylketonuric children. Prostaglandins Leukot Essent Fat Acids. 2004;71(2):117-120. doi:10.1016/j.plefa.2003.12.022	Dietary intake of fat	Indicators of the consumption of fat from foods (e.g., oils, nuts, milk, meat, and fish). Fat provides structure to cells and cushions membranes to help prevent damage and is essential for the body to absorb fat-soluble vitamins	Disease management and food attitudes and behaviours	Life Impact
Verduci	Apolipoprotein B gene polimorphism and plasma lipid levels in phenylketonuric children	Prostaglandins Leukotrienes and Essential Fatty Acids	2004	Italy	Observational study	82	4-12 years	PKU	Verduci E, Agostoni C, Biondi ML, Radaelli G, Giovannini M, Riva E. Apolipoprotein B gene polimorphism and plasma lipid levels in phenylketonuric children. Prostaglandins Leukot Essent Fat Acids. 2004;71(2):117-120. doi:10.1016/j.plefa.2003.12.022	Dietary intake of specific fatty acids	Indicators of consumption from foods of fatty acids, which are the building blocks of the fat in our bodies and in the food we eat, and have important functions in the body	Disease management and food attitudes and behaviours	Life Impact
Verduci	Apolipoprotein B gene polimorphism and plasma lipid levels in phenylketonuric children	Prostaglandins Leukotrienes and Essential Fatty Acids	2004	Italy	Observational study	82	4-12 years	PKU	Verduci E, Agostoni C, Biondi ML, Radaelli G, Giovannini M, Riva E. Apolipoprotein B gene polimorphism and plasma lipid levels in phenylketonuric children. Prostaglandins Leukot Essent Fat Acids. 2004;71(2):117-120. doi:10.1016/j.plefa.2003.12.022	Metabolic syndrome/energy metabolism	Indicators of the body's activities to convert food and nutrients into energy that the body can use. Metabolic syndrome is present when these processes are not working properly, raising one's risk for heart disease and other health problems	Monitoring of non disease-specific biomarkers and surrogate outcomes	Pathophysiological Manifestations
Anderson	Are neuropsychological impairments in children with early-treated phenylketonuria (PKU) related to white matter abnormalities or elevated phenylalanine levels?	Developmental neuropsychology	2007	Australia	Observational study	67	7-18 years	PKU	Anderson PJ, Wood SJ, Francis DE, Coleman L, Anderson V, Boneh A. Are neuropsychological impairments in children with early-treated phenylketonuria (PKU) related to white matter abnormalities or elevated phenylalanine levels? Dev Neuropsychol. 2007;32(2):645-668. doi:10.1080/87565640701375963	Cognition and intelligence/IQ	A child's learning abilities related to the activity and development of the brain	Cognition and development	Growth and Development	Contingency Naming Test
Anderson	Are neuropsychological impairments in children with early-treated phenylketonuria (PKU) related to white matter abnormalities or elevated phenylalanine levels?	Developmental neuropsychology	2007	Australia	Observational study	67	7-18 years	PKU	Anderson PJ, Wood SJ, Francis DE, Coleman L, Anderson V, Boneh A. Are neuropsychological impairments in children with early-treated phenylketonuria (PKU) related to white matter abnormalities or elevated phenylalanine levels? Dev Neuropsychol. 2007;32(2):645-668. doi:10.1080/87565640701375963	Executive Functioning	Deliberate, conscious control over one's own thoughts, actions and emotions. Examples of skills related to executive functioning include goal-setting, planning, reasoning, and problem-solving	Cognition and development	Growth and Development	Contingency Naming Test
Anderson	Are neuropsychological impairments in children with early-treated phenylketonuria (PKU) related to white matter abnormalities or elevated phenylalanine levels?	Developmental neuropsychology	2007	Australia	Observational study	67	7-18 years	PKU	Anderson PJ, Wood SJ, Francis DE, Coleman L, Anderson V, Boneh A. Are neuropsychological impairments in children with early-treated phenylketonuria (PKU) related to white matter abnormalities or elevated phenylalanine levels? Dev Neuropsychol. 2007;32(2):645-668. doi:10.1080/87565640701375963	Executive Functioning	Deliberate, conscious control over one's own thoughts, actions and emotions. Examples of skills related to executive functioning include goal-setting, planning, reasoning, and problem-solving	Cognition and development	Growth and Development	Controlled Oral Word Association Test
Anderson	Are neuropsychological impairments in children with early-treated phenylketonuria (PKU) related to white matter abnormalities or elevated phenylalanine levels?	Developmental neuropsychology	2007	Australia	Observational study	67	7-18 years	PKU	Anderson PJ, Wood SJ, Francis DE, Coleman L, Anderson V, Boneh A. Are neuropsychological impairments in children with early-treated phenylketonuria (PKU) related to white matter abnormalities or elevated phenylalanine levels? Dev Neuropsychol. 2007;32(2):645-668. doi:10.1080/87565640701375963	Cognition and intelligence/IQ	A child's learning abilities related to the activity and development of the brain	Cognition and development	Growth and Development	Rey Auditory Verbal Learning Test
Anderson	Are neuropsychological impairments in children with early-treated phenylketonuria (PKU) related to white matter abnormalities or elevated phenylalanine levels?	Developmental neuropsychology	2007	Australia	Observational study	67	7-18 years	PKU	Anderson PJ, Wood SJ, Francis DE, Coleman L, Anderson V, Boneh A. Are neuropsychological impairments in children with early-treated phenylketonuria (PKU) related to white matter abnormalities or elevated phenylalanine levels? Dev Neuropsychol. 2007;32(2):645-668. doi:10.1080/87565640701375963	Executive Functioning	Deliberate, conscious control over one's own thoughts, actions and emotions. Examples of skills related to executive functioning include goal-setting, planning, reasoning, and problem-solving	Cognition and development	Growth and Development	Rey-Osterrieth Complex Figure Test
Anderson	Are neuropsychological impairments in children with early-treated phenylketonuria (PKU) related to white matter abnormalities or elevated phenylalanine levels?	Developmental neuropsychology	2007	Australia	Observational study	67	7-18 years	PKU	Anderson PJ, Wood SJ, Francis DE, Coleman L, Anderson V, Boneh A. Are neuropsychological impairments in children with early-treated phenylketonuria (PKU) related to white matter abnormalities or elevated phenylalanine levels? Dev Neuropsychol. 2007;32(2):645-668. doi:10.1080/87565640701375963	Cognition and intelligence/IQ	A child's learning abilities related to the activity and development of the brain	Cognition and development	Growth and Development	Test of Everyday Attention for Children
Anderson	Are neuropsychological impairments in children with early-treated phenylketonuria (PKU) related to white matter abnormalities or elevated phenylalanine levels?	Developmental neuropsychology	2007	Australia	Observational study	67	7-18 years	PKU	Anderson PJ, Wood SJ, Francis DE, Coleman L, Anderson V, Boneh A. Are neuropsychological impairments in children with early-treated phenylketonuria (PKU) related to white matter abnormalities or elevated phenylalanine levels? Dev Neuropsychol. 2007;32(2):645-668. doi:10.1080/87565640701375963	Cognition and intelligence/IQ	A child's learning abilities related to the activity and development of the brain	Cognition and development	Growth and Development	Wechsler (age-appropriate version)
Anderson	Are neuropsychological impairments in children with early-treated phenylketonuria (PKU) related to white matter abnormalities or elevated phenylalanine levels?	Developmental neuropsychology	2007	Australia	Observational study	67	7-18 years	PKU	Anderson PJ, Wood SJ, Francis DE, Coleman L, Anderson V, Boneh A. Are neuropsychological impairments in children with early-treated phenylketonuria (PKU) related to white matter abnormalities or elevated phenylalanine levels? Dev Neuropsychol. 2007;32(2):645-668. doi:10.1080/87565640701375963	Executive Functioning	Deliberate, conscious control over one's own thoughts, actions and emotions. Examples of skills related to executive functioning include goal-setting, planning, reasoning, and problem-solving	Cognition and development	Growth and Development	Wechsler (age-appropriate version)
Anderson	Are neuropsychological impairments in children with early-treated phenylketonuria (PKU) related to white matter abnormalities or elevated phenylalanine levels?	Developmental neuropsychology	2007	Australia	Observational study	67	7-18 years	PKU	Anderson PJ, Wood SJ, Francis DE, Coleman L, Anderson V, Boneh A. Are neuropsychological impairments in children with early-treated phenylketonuria (PKU) related to white matter abnormalities or elevated phenylalanine levels? Dev Neuropsychol. 2007;32(2):645-668. doi:10.1080/87565640701375963	Academic achievement/School performance	Assessment of a child's performance and cognitive skills at school/in education	Cognition and development	Growth and Development
Li	Argininosuccinate synthetase gene is silenced by CpG methylation in children with phenylketonuria	Clinical biochemistry	2013	China	Observational study	90	8 months to 2 years	PKU	Li L, Jin C, Ye L, Shao G, Wang L, Lin M. Argininosuccinate synthetase gene is silenced by CpG methylation in children with phenylketonuria. Clin Biochem. 2013;46(18):1793-1797. doi:10.1016/j.clinbiochem.2013.10.028	Concentration of amino acids other than Phe/Tyr in the blood	Amount of specific amino acids (besides phenylalanine or tyrosine) in the blood. Amino acids are food components that the body uses to build specialized proteins	Monitoring of non disease-specific biomarkers and surrogate outcomes	Pathophysiological Manifestations
Li	Argininosuccinate synthetase gene is silenced by CpG methylation in children with phenylketonuria	Clinical biochemistry	2013	China	Observational study	90	8 months to 2 years	PKU	Li L, Jin C, Ye L, Shao G, Wang L, Lin M. Argininosuccinate synthetase gene is silenced by CpG methylation in children with phenylketonuria. Clin Biochem. 2013;46(18):1793-1797. doi:10.1016/j.clinbiochem.2013.10.028	Phenylalanine concentration in the blood or other tissues	How much phenylalanine there is in the blood or other tissues and whether the level is consistent with the targeted level	Monitoring of disease-specific biomarkers and surrogate outcomes	Pathophysiological Manifestations
Bik-Multanowski	Assessment of brain phenylalanine dynamics in phenylketonuria patients	Polish Journal of Radiology	2006	Poland	Observational study	5	11-16 years	PKU	Bik-Multanowski M, Pietrzyk JJ, Pasowicz M, Banys RP. Assessment of brain phenylalanine dynamics in phenylketonuria patients. Polish J Radiol. 2006;71(2):24-25.	Phenylalanine concentration in the blood or other tissues	How much phenylalanine there is in the blood or other tissues and whether the level is consistent with the targeted level	Monitoring of disease-specific biomarkers and surrogate outcomes	Pathophysiological Manifestations
Tansek	Assessment of tetrahydrobiopterin (BH(4))-responsiveness and spontaneous phenylalanine reduction in a phenylalanine hydroxylase deficiency population	Molecular genetics and metabolism	2012	Slovenia	Observational study	36	1-22 years	PKU	Tansek MZ, Groselj U, Murko S, Kobe H, Lampret BR, Battelino T. Assessment of tetrahydrobiopterin (BH4)-responsiveness and spontaneous phenylalanine reduction in a phenylalanine hydroxylase deficiency population. Mol Genet Metab. 2012;107(1-2):37-42. doi:10.1016/j.ymgme.2012.07.010	Phenylalanine concentration in the blood or other tissues	How much phenylalanine there is in the blood or other tissues and whether the level is consistent with the targeted level	Monitoring of disease-specific biomarkers and surrogate outcomes	Pathophysiological Manifestations
Fiege	Assessment of tetrahydrobiopterin (BH4) responsiveness in phenylketonuria	The Journal of pediatrics	2007	Switzerland	Observational study	557	Newborns	PKU	Fiege B, Blau N. Assessment of Tetrahydrobiopterin (BH4) Responsiveness in Phenylketonuria. J Pediatr. 2007;June:627-630. doi:10.1016/j.jpeds.2007.02.017	Phenylalanine concentration in the blood or other tissues	How much phenylalanine there is in the blood or other tissues and whether the level is consistent with the targeted level	Monitoring of disease-specific biomarkers and surrogate outcomes	Pathophysiological Manifestations
Yildirim	Assessment of tetrahydrobiopterin responsiveness in Turkish hyperphenylalaninemic patients	The Turkish journal of pediatrics	2007	Turkey	Observational study	20	2-12 years	PKU	Yildirim S, Tokatli A, Yilmaz E, Co?kun T. Assessment of tetrahydrobiopterin responsiveness in Turkish hyperphenylalaninemic patients. Turk J Pediatr. 2007;49(1):1-6.	Phenylalanine concentration in the blood or other tissues	How much phenylalanine there is in the blood or other tissues and whether the level is consistent with the targeted level	Monitoring of disease-specific biomarkers and surrogate outcomes	Pathophysiological Manifestations
Bosch	Assessment of the impact of phenylketonuria and its treatment on quality of life of patients and parents from seven European countries	Orphanet journal of rare diseases	2015	Germany	Observational study	559	9-66 years	PKU	Bosch AM, Burlina A, Cunningham A, et al. Assessment of the impact of phenylketonuria and its treatment on quality of life of patients and parents from seven European countries. Orphanet J Rare Dis. 2015;10(80):1-14. doi:10.1186/s13023-015-0294-x	Behaviour problems and externalizing mental health or behaviour disorders	A pattern of disruptive actions observed over a period of time that cause problems in school, at home and in social situations. In some cases, these problems may be formally diagnosed as a behaviour disorder	Child behaviour, mental health, and temperament	Life Impact	Child Health Questionnaire
Bosch	Assessment of the impact of phenylketonuria and its treatment on quality of life of patients and parents from seven European countries	Orphanet journal of rare diseases	2015	Germany	Observational study	559	9-66 years	PKU	Bosch AM, Burlina A, Cunningham A, et al. Assessment of the impact of phenylketonuria and its treatment on quality of life of patients and parents from seven European countries. Orphanet J Rare Dis. 2015;10(80):1-14. doi:10.1186/s13023-015-0294-x	Caregiver/family psychosocial well-being	How a child's caregiver(s) or family thinks or feels about themselves or their satisfaction with life in general, as it relates to caring for a child with PKU	Caregiver/family life impact	Life Impact	Child Health Questionnaire
Bosch	Assessment of the impact of phenylketonuria and its treatment on quality of life of patients and parents from seven European countries	Orphanet journal of rare diseases	2015	Germany	Observational study	559	9-66 years	PKU	Bosch AM, Burlina A, Cunningham A, et al. Assessment of the impact of phenylketonuria and its treatment on quality of life of patients and parents from seven European countries. Orphanet J Rare Dis. 2015;10(80):1-14. doi:10.1186/s13023-015-0294-x	Child psychosocial well-being and self-concept	Related to the child's quality of life. How a child thinks or feels about him/herself and satisfaction with life in general	Child life impact	Life Impact	Child Health Questionnaire
Bosch	Assessment of the impact of phenylketonuria and its treatment on quality of life of patients and parents from seven European countries	Orphanet journal of rare diseases	2015	Germany	Observational study	559	9-66 years	PKU	Bosch AM, Burlina A, Cunningham A, et al. Assessment of the impact of phenylketonuria and its treatment on quality of life of patients and parents from seven European countries. Orphanet J Rare Dis. 2015;10(80):1-14. doi:10.1186/s13023-015-0294-x	Child quality of life	A general concept of well-being that refers to a combination of various life aspects (e.g., health, emotional, social), as it relates to PKU, and assessed from the child's perspective	Child life impact	Life Impact	Child Health Questionnaire
Bosch	Assessment of the impact of phenylketonuria and its treatment on quality of life of patients and parents from seven European countries	Orphanet journal of rare diseases	2015	Germany	Observational study	559	9-66 years	PKU	Bosch AM, Burlina A, Cunningham A, et al. Assessment of the impact of phenylketonuria and its treatment on quality of life of patients and parents from seven European countries. Orphanet J Rare Dis. 2015;10(80):1-14. doi:10.1186/s13023-015-0294-x	Impact of PKU on caregiver/family quality of life	A general concept of well-being that refers to a combination of various life aspects (e.g., health, emotional, social, time), as it relates to caregiving for a child with PKU, and assessed from the caregiver's perspective	Caregiver/family life impact	Life Impact	Child Health Questionnaire
Bosch	Assessment of the impact of phenylketonuria and its treatment on quality of life of patients and parents from seven European countries	Orphanet journal of rare diseases	2015	Germany	Observational study	559	9-66 years	PKU	Bosch AM, Burlina A, Cunningham A, et al. Assessment of the impact of phenylketonuria and its treatment on quality of life of patients and parents from seven European countries. Orphanet J Rare Dis. 2015;10(80):1-14. doi:10.1186/s13023-015-0294-x	Child psychosocial well-being and self-concept	Related to the child's quality of life. How a child thinks or feels about him/herself and satisfaction with life in general	Child life impact	Life Impact	PedsQL
Bosch	Assessment of the impact of phenylketonuria and its treatment on quality of life of patients and parents from seven European countries	Orphanet journal of rare diseases	2015	Germany	Observational study	559	9-66 years	PKU	Bosch AM, Burlina A, Cunningham A, et al. Assessment of the impact of phenylketonuria and its treatment on quality of life of patients and parents from seven European countries. Orphanet J Rare Dis. 2015;10(80):1-14. doi:10.1186/s13023-015-0294-x	Child quality of life	A general concept of well-being that refers to a combination of various life aspects (e.g., health, emotional, social), as it relates to PKU, and assessed from the child's perspective	Child life impact	Life Impact	PedsQL
Bosch	Assessment of the impact of phenylketonuria and its treatment on quality of life of patients and parents from seven European countries	Orphanet journal of rare diseases	2015	Germany	Observational study	559	9-66 years	PKU	Bosch AM, Burlina A, Cunningham A, et al. Assessment of the impact of phenylketonuria and its treatment on quality of life of patients and parents from seven European countries. Orphanet J Rare Dis. 2015;10(80):1-14. doi:10.1186/s13023-015-0294-x	Child social impact and function	The effect of PKU on how a child thinks and feels about their social relationships and interactions and acts in social situations	Child life impact	Life Impact	PedsQL
Bosch	Assessment of the impact of phenylketonuria and its treatment on quality of life of patients and parents from seven European countries	Orphanet journal of rare diseases	2015	Germany	Observational study	559	9-66 years	PKU	Bosch AM, Burlina A, Cunningham A, et al. Assessment of the impact of phenylketonuria and its treatment on quality of life of patients and parents from seven European countries. Orphanet J Rare Dis. 2015;10(80):1-14. doi:10.1186/s13023-015-0294-x	Impact of PKU on caregiver/family quality of life	A general concept of well-being that refers to a combination of various life aspects (e.g., health, emotional, social, time), as it relates to caregiving for a child with PKU, and assessed from the caregiver's perspective	Caregiver/family life impact	Life Impact	PedsQL
Bosch	Assessment of the impact of phenylketonuria and its treatment on quality of life of patients and parents from seven European countries	Orphanet journal of rare diseases	2015	Germany	Observational study	559	9-66 years	PKU	Bosch AM, Burlina A, Cunningham A, et al. Assessment of the impact of phenylketonuria and its treatment on quality of life of patients and parents from seven European countries. Orphanet J Rare Dis. 2015;10(80):1-14. doi:10.1186/s13023-015-0294-x	Academic achievement/School performance	Assessment of a child's performance and cognitive skills at school/in education	Cognition and development	Growth and Development
Bosch	Assessment of the impact of phenylketonuria and its treatment on quality of life of patients and parents from seven European countries	Orphanet journal of rare diseases	2015	Germany	Observational study	559	9-66 years	PKU	Bosch AM, Burlina A, Cunningham A, et al. Assessment of the impact of phenylketonuria and its treatment on quality of life of patients and parents from seven European countries. Orphanet J Rare Dis. 2015;10(80):1-14. doi:10.1186/s13023-015-0294-x	Adherence to PKU diet	The extent to which someone sticks to a special diet (e.g., formula, medical food, low-protein foods) prescribed specifically for someone with PKU	Disease management and food attitudes and behaviours	Life Impact
Bosch	Assessment of the impact of phenylketonuria and its treatment on quality of life of patients and parents from seven European countries	Orphanet journal of rare diseases	2015	Germany	Observational study	559	9-66 years	PKU	Bosch AM, Burlina A, Cunningham A, et al. Assessment of the impact of phenylketonuria and its treatment on quality of life of patients and parents from seven European countries. Orphanet J Rare Dis. 2015;10(80):1-14. doi:10.1186/s13023-015-0294-x	Bodily pain or discomfort	Unpleasant sensory experience or an uncomfortable state caused by internal or external stressors	Child life impact	Life Impact
Bosch	Assessment of the impact of phenylketonuria and its treatment on quality of life of patients and parents from seven European countries	Orphanet journal of rare diseases	2015	Germany	Observational study	559	9-66 years	PKU	Bosch AM, Burlina A, Cunningham A, et al. Assessment of the impact of phenylketonuria and its treatment on quality of life of patients and parents from seven European countries. Orphanet J Rare Dis. 2015;10(80):1-14. doi:10.1186/s13023-015-0294-x	Overall clinician-assessed health status of child	Assessment of a patient's overall health, or aspects of their health, by a clinician (e.g. doctor, nurse practitioner, psychologist, dietitian)	Child life impact	Life Impact
Khemir	Autism in Phenylketonuria Patients: From Clinical Presentation to Molecular Defects	Journal of child neurology	2016	Tunisia	Observational study	19	2-15 years	PKU	Khemir S, Halayem S, Azzouz H, et al. Autism in Phenylketonuria Patients: From Clinical Presentation to Molecular Defects. J Child Neurol. 2016;31(7):843-849. doi:10.1177/0883073815623636	Autism spectrum disorder (ASD) or ASD-like symptoms	A disturbance of brain function that affects one's behaviour and communication with others; symptoms may include repetitive behaviours and/or difficulty with social interactions	Child behaviour, mental health, and temperament	Life Impact	Diagnostic and Statistical Manual of Mental Disorders
Khemir	Autism in Phenylketonuria Patients: From Clinical Presentation to Molecular Defects	Journal of child neurology	2016	Tunisia	Observational study	19	2-15 years	PKU	Khemir S, Halayem S, Azzouz H, et al. Autism in Phenylketonuria Patients: From Clinical Presentation to Molecular Defects. J Child Neurol. 2016;31(7):843-849. doi:10.1177/0883073815623636	Cognition and intelligence/IQ	A child's learning abilities related to the activity and development of the brain	Cognition and development	Growth and Development	Diagnostic and Statistical Manual of Mental Disorders
Khemir	Autism in Phenylketonuria Patients: From Clinical Presentation to Molecular Defects	Journal of child neurology	2016	Tunisia	Observational study	19	2-15 years	PKU	Khemir S, Halayem S, Azzouz H, et al. Autism in Phenylketonuria Patients: From Clinical Presentation to Molecular Defects. J Child Neurol. 2016;31(7):843-849. doi:10.1177/0883073815623636	Overall child development	Process of change across a combination of physical, emotional, cognitive, social, and language areas over the course of childhood	Cognition and development	Growth and Development	Diagnostic and Statistical Manual of Mental Disorders
Khemir	Autism in Phenylketonuria Patients: From Clinical Presentation to Molecular Defects	Journal of child neurology	2016	Tunisia	Observational study	19	2-15 years	PKU	Khemir S, Halayem S, Azzouz H, et al. Autism in Phenylketonuria Patients: From Clinical Presentation to Molecular Defects. J Child Neurol. 2016;31(7):843-849. doi:10.1177/0883073815623636	Neurological Health – Clinical Symptoms and Diagnoses	Signs of illness observed by doctors during an examination, or diseases identified by a doctor that are related to the body's nerves or nervous system	Monitoring of non disease-specific biomarkers and surrogate outcomes	Pathophysiological Manifestations
Stemerdink	Behaviour and school achievement in patients with early and continuously treated phenylketonuria	Journal of inherited metabolic disease	2000	The Netherlands	Observational study	74	Children and adults (age range not specified)	PKU	Stemerdink BA, Kalverboer AF, Van Der Meere JJ, et al. Behaviour and school achievement in patients with early and continuously treated phenylketonuria. J Inherit Metab Dis. 2000;23(6):548-562. doi:10.1023/A:1005669610722	Temperament/personality	A pattern of thinking, feeling, and behaving in the environment that is unique to each person	Child behaviour, mental health, and temperament	Life Impact	Groningen Behaviour Checklist School
Stemerdink	Behaviour and school achievement in patients with early and continuously treated phenylketonuria	Journal of inherited metabolic disease	2000	The Netherlands	Observational study	74	Children and adults (age range not specified)	PKU	Stemerdink BA, Kalverboer AF, Van Der Meere JJ, et al. Behaviour and school achievement in patients with early and continuously treated phenylketonuria. J Inherit Metab Dis. 2000;23(6):548-562. doi:10.1023/A:1005669610722	Academic achievement/School performance	Assessment of a child's performance and cognitive skills at school/in education	Cognition and development	Growth and Development
Weglage	Behavioural and emotional problems in early-treated adolescents with phenylketonuria in comparison with diabetic patients and healthy controls	Journal of inherited metabolic disease	2000	Germany	Observational study	84	10-18 years	PKU	Weglage J, Grenzebach M, Pietsch M, et al. Behavioural and emotional problems in early-treated adolescents with phenylketonuria in comparison with diabetic patients and healthy controls. J Inherit Metab Dis. 2000;23(5):487-496. doi:10.1023/A:1005664231017 LK - http://sfx.aub.aau.dk/sfxaub?sid=EMBASE&issn=01418955&id=doi:10.1023%2FA%3A1005664231017&atitle=Behavioural+and+emotional+problems+in+earl…	Internalizing mental health or mood disorders and associated symptoms	Feelings and moods of excessive worry and/or sadness	Child behaviour, mental health, and temperament	Life Impact	Achenbach Child Behaviour Checklist
Weglage	Behavioural and emotional problems in early-treated adolescents with phenylketonuria in comparison with diabetic patients and healthy controls	Journal of inherited metabolic disease	2000	Germany	Observational study	84	10-18 years	PKU	Weglage J, Grenzebach M, Pietsch M, et al. Behavioural and emotional problems in early-treated adolescents with phenylketonuria in comparison with diabetic patients and healthy controls. J Inherit Metab Dis. 2000;23(5):487-496. doi:10.1023/A:1005664231017 LK - http://sfx.aub.aau.dk/sfxaub?sid=EMBASE&issn=01418955&id=doi:10.1023%2FA%3A1005664231017&atitle=Behavioural+and+emotional+problems+in+earl…	Cognition and intelligence/IQ	A child's learning abilities related to the activity and development of the brain	Cognition and development	Growth and Development	Culture Fair Intelligence Test
Weglage	Behavioural and emotional problems in early-treated adolescents with phenylketonuria in comparison with diabetic patients and healthy controls	Journal of inherited metabolic disease	2000	Germany	Observational study	84	10-18 years	PKU	Weglage J, Grenzebach M, Pietsch M, et al. Behavioural and emotional problems in early-treated adolescents with phenylketonuria in comparison with diabetic patients and healthy controls. J Inherit Metab Dis. 2000;23(5):487-496. doi:10.1023/A:1005664231017 LK - http://sfx.aub.aau.dk/sfxaub?sid=EMBASE&issn=01418955&id=doi:10.1023%2FA%3A1005664231017&atitle=Behavioural+and+emotional+problems+in+earl…	Academic achievement/School performance	Assessment of a child's performance and cognitive skills at school/in education	Cognition and development	Growth and Development
Weglage	Behavioural and emotional problems in early-treated adolescents with phenylketonuria in comparison with diabetic patients and healthy controls	Journal of inherited metabolic disease	2000	Germany	Observational study	84	10-18 years	PKU	Weglage J, Grenzebach M, Pietsch M, et al. Behavioural and emotional problems in early-treated adolescents with phenylketonuria in comparison with diabetic patients and healthy controls. J Inherit Metab Dis. 2000;23(5):487-496. doi:10.1023/A:1005664231017 LK - http://sfx.aub.aau.dk/sfxaub?sid=EMBASE&issn=01418955&id=doi:10.1023%2FA%3A1005664231017&atitle=Behavioural+and+emotional+problems+in+earl…	Blood health	The assessment of components (e.g., red blood cells, platelets) of blood in the body or their proper functioning; it can help identify certain health or nutritional issues	Monitoring of non disease-specific biomarkers and surrogate outcomes	Pathophysiological Manifestations
Weglage	Behavioural and emotional problems in early-treated adolescents with phenylketonuria in comparison with diabetic patients and healthy controls	Journal of inherited metabolic disease	2000	Germany	Observational study	84	10-18 years	PKU	Weglage J, Grenzebach M, Pietsch M, et al. Behavioural and emotional problems in early-treated adolescents with phenylketonuria in comparison with diabetic patients and healthy controls. J Inherit Metab Dis. 2000;23(5):487-496. doi:10.1023/A:1005664231017 LK - http://sfx.aub.aau.dk/sfxaub?sid=EMBASE&issn=01418955&id=doi:10.1023%2FA%3A1005664231017&atitle=Behavioural+and+emotional+problems+in+earl…	Phenylalanine concentration in the blood or other tissues	How much phenylalanine there is in the blood or other tissues and whether the level is consistent with the targeted level	Monitoring of disease-specific biomarkers and surrogate outcomes	Pathophysiological Manifestations
Crone	Behavioural factors related to metabolic control in patients with phenylketonuria	Journal of inherited metabolic disease	2005	The Netherlands	Observational study	170	1-22 years	PKU	Crone MR, Spronsen FJ, Oudshoorn K, Bekhof J, van Rijn G, Verkerk PH. Behavioural factors related to metabolic control in patients with phenylketonuria. J Inherit Metab Dis. 2005;28(5):627-637. doi:10.1007/s10545-005-0014-0	Phenylalanine concentration in the blood or other tissues	How much phenylalanine there is in the blood or other tissues and whether the level is consistent with the targeted level	Monitoring of disease-specific biomarkers and surrogate outcomes	Pathophysiological Manifestations
Singh	BH(4) therapy impacts the nutrition status and intake in children with phenylketonuria: 2-year follow-up	Journal of inherited metabolic disease	2010	United States	Observational study	12	Children (age range not specified)	PKU	Singh RH, Quirk ME, Douglas TD, Brauchla MC. BH4 therapy impacts the nutrition status and intake in children with phenylketonuria: 2-Year follow-up. J Inherit Metab Dis. 2010;33(6):689-695. doi:10.1007/s10545-010-9224-1	Biomarkers of protein synthesis	Biological molecules found in blood, body fluids or tissues that indicate whether the body is creating protein molecules as expected	Monitoring of non disease-specific biomarkers and surrogate outcomes	Pathophysiological Manifestations
Singh	BH(4) therapy impacts the nutrition status and intake in children with phenylketonuria: 2-year follow-up	Journal of inherited metabolic disease	2010	United States	Observational study	12	Children (age range not specified)	PKU	Singh RH, Quirk ME, Douglas TD, Brauchla MC. BH4 therapy impacts the nutrition status and intake in children with phenylketonuria: 2-Year follow-up. J Inherit Metab Dis. 2010;33(6):689-695. doi:10.1007/s10545-010-9224-1	Blood health	The assessment of components (e.g., red blood cells, platelets) of blood in the body or their proper functioning; it can help identify certain health or nutritional issues	Monitoring of non disease-specific biomarkers and surrogate outcomes	Pathophysiological Manifestations
Singh	BH(4) therapy impacts the nutrition status and intake in children with phenylketonuria: 2-year follow-up	Journal of inherited metabolic disease	2010	United States	Observational study	12	Children (age range not specified)	PKU	Singh RH, Quirk ME, Douglas TD, Brauchla MC. BH4 therapy impacts the nutrition status and intake in children with phenylketonuria: 2-Year follow-up. J Inherit Metab Dis. 2010;33(6):689-695. doi:10.1007/s10545-010-9224-1	Body mass index, overweight, or obesity status	Indicators of having an accumulation of fat in the body that is higher than expected and may have negative effects on one's health	Physical growth and anthropometry	Growth and Development
Singh	BH(4) therapy impacts the nutrition status and intake in children with phenylketonuria: 2-year follow-up	Journal of inherited metabolic disease	2010	United States	Observational study	12	Children (age range not specified)	PKU	Singh RH, Quirk ME, Douglas TD, Brauchla MC. BH4 therapy impacts the nutrition status and intake in children with phenylketonuria: 2-Year follow-up. J Inherit Metab Dis. 2010;33(6):689-695. doi:10.1007/s10545-010-9224-1	Dietary intake of amino acids other than phenylalanine	Indicators of the consumption of other amino acids, food components that the body uses to build specialized proteins essential to health	Disease management and food attitudes and behaviours	Life Impact
Singh	BH(4) therapy impacts the nutrition status and intake in children with phenylketonuria: 2-year follow-up	Journal of inherited metabolic disease	2010	United States	Observational study	12	Children (age range not specified)	PKU	Singh RH, Quirk ME, Douglas TD, Brauchla MC. BH4 therapy impacts the nutrition status and intake in children with phenylketonuria: 2-Year follow-up. J Inherit Metab Dis. 2010;33(6):689-695. doi:10.1007/s10545-010-9224-1	Dietary intake of carbohydrates	Indicators of consumption of carbohydrates from food (e.g., corn, rice, potatoes, fruit). Carbohydrates are a source of energy that the body uses to grow and function	Disease management and food attitudes and behaviours	Life Impact
Singh	BH(4) therapy impacts the nutrition status and intake in children with phenylketonuria: 2-year follow-up	Journal of inherited metabolic disease	2010	United States	Observational study	12	Children (age range not specified)	PKU	Singh RH, Quirk ME, Douglas TD, Brauchla MC. BH4 therapy impacts the nutrition status and intake in children with phenylketonuria: 2-Year follow-up. J Inherit Metab Dis. 2010;33(6):689-695. doi:10.1007/s10545-010-9224-1	Dietary intake of cholesterol	Indicators of consumption of cholesterol, a type of fat, from foods (e.g., meat, eggs, cheese). The body needs some cholesterol for organ function and growth	Disease management and food attitudes and behaviours	Life Impact
Singh	BH(4) therapy impacts the nutrition status and intake in children with phenylketonuria: 2-year follow-up	Journal of inherited metabolic disease	2010	United States	Observational study	12	Children (age range not specified)	PKU	Singh RH, Quirk ME, Douglas TD, Brauchla MC. BH4 therapy impacts the nutrition status and intake in children with phenylketonuria: 2-Year follow-up. J Inherit Metab Dis. 2010;33(6):689-695. doi:10.1007/s10545-010-9224-1	Dietary intake of energy	Indicators of the consumption of energy from food, measured in calories. Energy is required to regulate certain bodily functions and physical growth	Disease management and food attitudes and behaviours	Life Impact
Singh	BH(4) therapy impacts the nutrition status and intake in children with phenylketonuria: 2-year follow-up	Journal of inherited metabolic disease	2010	United States	Observational study	12	Children (age range not specified)	PKU	Singh RH, Quirk ME, Douglas TD, Brauchla MC. BH4 therapy impacts the nutrition status and intake in children with phenylketonuria: 2-Year follow-up. J Inherit Metab Dis. 2010;33(6):689-695. doi:10.1007/s10545-010-9224-1	Dietary intake of fat	Indicators of the consumption of fat from foods (e.g., oils, nuts, milk, meat, and fish). Fat provides structure to cells and cushions membranes to help prevent damage and is essential for the body to absorb fat-soluble vitamins	Disease management and food attitudes and behaviours	Life Impact
Singh	BH(4) therapy impacts the nutrition status and intake in children with phenylketonuria: 2-year follow-up	Journal of inherited metabolic disease	2010	United States	Observational study	12	Children (age range not specified)	PKU	Singh RH, Quirk ME, Douglas TD, Brauchla MC. BH4 therapy impacts the nutrition status and intake in children with phenylketonuria: 2-Year follow-up. J Inherit Metab Dis. 2010;33(6):689-695. doi:10.1007/s10545-010-9224-1	Dietary intake of medical foods or formula, modified low-protein foods, and protein substitutes	Indicators of the consumption of formula and/or special medical supplements and synthetic foods given to the child under a doctor's supervision and which are intended to manage a child's blood phenylalanine levels	Disease management and food attitudes and behaviours	Life Impact
Singh	BH(4) therapy impacts the nutrition status and intake in children with phenylketonuria: 2-year follow-up	Journal of inherited metabolic disease	2010	United States	Observational study	12	Children (age range not specified)	PKU	Singh RH, Quirk ME, Douglas TD, Brauchla MC. BH4 therapy impacts the nutrition status and intake in children with phenylketonuria: 2-Year follow-up. J Inherit Metab Dis. 2010;33(6):689-695. doi:10.1007/s10545-010-9224-1	Dietary intake of phenylalanine	Indicators of the consumption of phenylalanine, an amino acid, from food. Amino acids are the "building blocks" of proteins found in food. With PKU, the body cannot break down phenyalanine to build specialized proteins that the body needs	Disease management and food attitudes and behaviours	Life Impact
Singh	BH(4) therapy impacts the nutrition status and intake in children with phenylketonuria: 2-year follow-up	Journal of inherited metabolic disease	2010	United States	Observational study	12	Children (age range not specified)	PKU	Singh RH, Quirk ME, Douglas TD, Brauchla MC. BH4 therapy impacts the nutrition status and intake in children with phenylketonuria: 2-Year follow-up. J Inherit Metab Dis. 2010;33(6):689-695. doi:10.1007/s10545-010-9224-1	Dietary intake of protein	Indicators of the consumption of protein, a natural substance, from foods (e.g., meat, eggs, legumes). Protein provides the body with amino acids, which help form muscle and bone, repair damaged tissues, and help fight inflammation and infection	Disease management and food attitudes and behaviours	Life Impact
Singh	BH(4) therapy impacts the nutrition status and intake in children with phenylketonuria: 2-year follow-up	Journal of inherited metabolic disease	2010	United States	Observational study	12	Children (age range not specified)	PKU	Singh RH, Quirk ME, Douglas TD, Brauchla MC. BH4 therapy impacts the nutrition status and intake in children with phenylketonuria: 2-Year follow-up. J Inherit Metab Dis. 2010;33(6):689-695. doi:10.1007/s10545-010-9224-1	Dietary intake of vitamins and minerals	Indicators of the consumption of micronutrients from food (e.g., vegetables, proteins, whole grains). Vitamins and minerals help support overall health and play important roles in cell metabolism and neurological functions	Disease management and food attitudes and behaviours	Life Impact
Singh	BH(4) therapy impacts the nutrition status and intake in children with phenylketonuria: 2-year follow-up	Journal of inherited metabolic disease	2010	United States	Observational study	12	Children (age range not specified)	PKU	Singh RH, Quirk ME, Douglas TD, Brauchla MC. BH4 therapy impacts the nutrition status and intake in children with phenylketonuria: 2-Year follow-up. J Inherit Metab Dis. 2010;33(6):689-695. doi:10.1007/s10545-010-9224-1	Height/length	The length of a person from feet to head	Physical growth and anthropometry	Growth and Development
Singh	BH(4) therapy impacts the nutrition status and intake in children with phenylketonuria: 2-year follow-up	Journal of inherited metabolic disease	2010	United States	Observational study	12	Children (age range not specified)	PKU	Singh RH, Quirk ME, Douglas TD, Brauchla MC. BH4 therapy impacts the nutrition status and intake in children with phenylketonuria: 2-Year follow-up. J Inherit Metab Dis. 2010;33(6):689-695. doi:10.1007/s10545-010-9224-1	Metabolic syndrome/energy metabolism	Indicators of the body's activities to convert food and nutrients into energy that the body can use. Metabolic syndrome is present when these processes are not working properly, raising one's risk for heart disease and other health problems	Monitoring of non disease-specific biomarkers and surrogate outcomes	Pathophysiological Manifestations
Singh	BH(4) therapy impacts the nutrition status and intake in children with phenylketonuria: 2-year follow-up	Journal of inherited metabolic disease	2010	United States	Observational study	12	Children (age range not specified)	PKU	Singh RH, Quirk ME, Douglas TD, Brauchla MC. BH4 therapy impacts the nutrition status and intake in children with phenylketonuria: 2-Year follow-up. J Inherit Metab Dis. 2010;33(6):689-695. doi:10.1007/s10545-010-9224-1	Phenylalanine concentration in the blood or other tissues	How much phenylalanine there is in the blood or other tissues and whether the level is consistent with the targeted level	Monitoring of disease-specific biomarkers and surrogate outcomes	Pathophysiological Manifestations
Singh	BH(4) therapy impacts the nutrition status and intake in children with phenylketonuria: 2-year follow-up	Journal of inherited metabolic disease	2010	United States	Observational study	12	Children (age range not specified)	PKU	Singh RH, Quirk ME, Douglas TD, Brauchla MC. BH4 therapy impacts the nutrition status and intake in children with phenylketonuria: 2-Year follow-up. J Inherit Metab Dis. 2010;33(6):689-695. doi:10.1007/s10545-010-9224-1	Tyrosine concentration in the blood	How much tyrosine there is in the blood	Monitoring of disease-specific biomarkers and surrogate outcomes	Pathophysiological Manifestations
van Vliet	BH4 treatment in BH4-responsive PKU patients: preliminary data on blood prolactin concentrations suggest increased cerebral dopamine concentrations	Molecular genetics and metabolism	2015	The Netherlands	Observational study	9	6-30 years	PKU	van Vliet D, Anjema K, Jahja R, et al. BH4 treatment in BH4-responsive PKU patients: Preliminary data on blood prolactin concentrations suggest increased cerebral dopamine concentrations. Mol Genet Metab. 2015;114(1):29-33. doi:10.1016/j.ymgme.2014.11.009	Neurotransmitters	The make up or functioning of chemicals that are made by nerve cells and used to communicate with other cells, including other nerve cells and muscle cells	Monitoring of non disease-specific biomarkers and surrogate outcomes	Pathophysiological Manifestations
van Vliet	BH4 treatment in BH4-responsive PKU patients: preliminary data on blood prolactin concentrations suggest increased cerebral dopamine concentrations	Molecular genetics and metabolism	2015	The Netherlands	Observational study	9	6-30 years	PKU	van Vliet D, Anjema K, Jahja R, et al. BH4 treatment in BH4-responsive PKU patients: Preliminary data on blood prolactin concentrations suggest increased cerebral dopamine concentrations. Mol Genet Metab. 2015;114(1):29-33. doi:10.1016/j.ymgme.2014.11.009	Phenylalanine concentration in the blood or other tissues	How much phenylalanine there is in the blood or other tissues and whether the level is consistent with the targeted level	Monitoring of disease-specific biomarkers and surrogate outcomes	Pathophysiological Manifestations
Agostoni	Biochemical effects of supplemented long-chain polyunsaturated fatty acids in hyperphenylalaninemia	Prostaglandins, leukotrienes, and essential fatty acids	2001	Italy	Trial	42	Children (age range not specified)	PKU	Agostoni C, Scaglioni S, Bonvissuto M, Bruzzese MG, Giovannini M, Riva E. Biochemical effects of supplemented long-chain polyunsaturated fatty acids in hyperphenylalaninemia. Prostaglandins Leukot Essent Fat Acids. 2001;64(2):111-115. doi:10.1054/plef.2001.0249	Metabolic syndrome/energy metabolism	Indicators of the body's activities to convert food and nutrients into energy that the body can use. Metabolic syndrome is present when these processes are not working properly, raising one's risk for heart disease and other health problems	Monitoring of non disease-specific biomarkers and surrogate outcomes	Pathophysiological Manifestations
Agostoni	Biochemical effects of supplemented long-chain polyunsaturated fatty acids in hyperphenylalaninemia	Prostaglandins, leukotrienes, and essential fatty acids	2001	Italy	Trial	42	Children (age range not specified)	PKU	Agostoni C, Scaglioni S, Bonvissuto M, Bruzzese MG, Giovannini M, Riva E. Biochemical effects of supplemented long-chain polyunsaturated fatty acids in hyperphenylalaninemia. Prostaglandins Leukot Essent Fat Acids. 2001;64(2):111-115. doi:10.1054/plef.2001.0249	Phenylalanine concentration in the blood or other tissues	How much phenylalanine there is in the blood or other tissues and whether the level is consistent with the targeted level	Monitoring of disease-specific biomarkers and surrogate outcomes	Pathophysiological Manifestations
Sharman	Biochemical markers associated with executive function in adolescents with early and continuously treated phenylketonuria	Clinical genetics	2009	Australia	Observational study	19	8-17 years	PKU	Sharman R, Sullivan K, Young R, Mcgill J. Biochemical markers associated with executive function in adolescents with early and continuously treated phenylketonuria. Clin Genet. 2009;75(2):169-174. doi:10.1111/j.1399-0004.2008.01101.x	Behaviour problems and externalizing mental health or behaviour disorders	A pattern of disruptive actions observed over a period of time that cause problems in school, at home and in social situations. In some cases, these problems may be formally diagnosed as a behaviour disorder	Child behaviour, mental health, and temperament	Life Impact	Behavior Rating Inventory of Executive Function
Sharman	Biochemical markers associated with executive function in adolescents with early and continuously treated phenylketonuria	Clinical genetics	2009	Australia	Observational study	19	8-17 years	PKU	Sharman R, Sullivan K, Young R, Mcgill J. Biochemical markers associated with executive function in adolescents with early and continuously treated phenylketonuria. Clin Genet. 2009;75(2):169-174. doi:10.1111/j.1399-0004.2008.01101.x	Executive Functioning	Deliberate, conscious control over one's own thoughts, actions and emotions. Examples of skills related to executive functioning include goal-setting, planning, reasoning, and problem-solving	Cognition and development	Growth and Development	Behavior Rating Inventory of Executive Function
Sharman	Biochemical markers associated with executive function in adolescents with early and continuously treated phenylketonuria	Clinical genetics	2009	Australia	Observational study	19	8-17 years	PKU	Sharman R, Sullivan K, Young R, Mcgill J. Biochemical markers associated with executive function in adolescents with early and continuously treated phenylketonuria. Clin Genet. 2009;75(2):169-174. doi:10.1111/j.1399-0004.2008.01101.x	Internalizing mental health or mood disorders and associated symptoms	Feelings and moods of excessive worry and/or sadness	Child behaviour, mental health, and temperament	Life Impact	Behavior Rating Inventory of Executive Function
Sharman	Biochemical markers associated with executive function in adolescents with early and continuously treated phenylketonuria	Clinical genetics	2009	Australia	Observational study	19	8-17 years	PKU	Sharman R, Sullivan K, Young R, Mcgill J. Biochemical markers associated with executive function in adolescents with early and continuously treated phenylketonuria. Clin Genet. 2009;75(2):169-174. doi:10.1111/j.1399-0004.2008.01101.x	Phenylalanine concentration in the blood or other tissues	How much phenylalanine there is in the blood or other tissues and whether the level is consistent with the targeted level	Monitoring of disease-specific biomarkers and surrogate outcomes	Pathophysiological Manifestations
Sharman	Biochemical markers associated with executive function in adolescents with early and continuously treated phenylketonuria	Clinical genetics	2009	Australia	Observational study	19	8-17 years	PKU	Sharman R, Sullivan K, Young R, Mcgill J. Biochemical markers associated with executive function in adolescents with early and continuously treated phenylketonuria. Clin Genet. 2009;75(2):169-174. doi:10.1111/j.1399-0004.2008.01101.x	Phenylalanine to tyrosine ratio	How much phenylalanine there is in the blood compared to how much tyrosine there is in the blood	Monitoring of disease-specific biomarkers and surrogate outcomes	Pathophysiological Manifestations
Sharman	Biochemical markers associated with executive function in adolescents with early and continuously treated phenylketonuria	Clinical genetics	2009	Australia	Observational study	19	8-17 years	PKU	Sharman R, Sullivan K, Young R, Mcgill J. Biochemical markers associated with executive function in adolescents with early and continuously treated phenylketonuria. Clin Genet. 2009;75(2):169-174. doi:10.1111/j.1399-0004.2008.01101.x	Tyrosine concentration in the blood	How much tyrosine there is in the blood	Monitoring of disease-specific biomarkers and surrogate outcomes	Pathophysiological Manifestations
Matalon	Biopterin responsive phenylalanine hydroxylase deficiency	Genetics in medicine : official journal of the American College of Medical Genetics	2004	United States	Observational study	36	6 months - 43 years	PKU	Matalon R, Koch R, Michals-Matalon K, et al. Biopterin responsive phenylalanine hydroxylase deficiency. Genet Med. 2004;6(1):27-32. doi:10.1587/transfun.E97.A.1086	Phenylalanine concentration in the blood or other tissues	How much phenylalanine there is in the blood or other tissues and whether the level is consistent with the targeted level	Monitoring of disease-specific biomarkers and surrogate outcomes	Pathophysiological Manifestations
Matalon	Biopterin responsive phenylalanine hydroxylase deficiency	Genetics in medicine : official journal of the American College of Medical Genetics	2004	United States	Observational study	36	6 months - 43 years	PKU	Matalon R, Koch R, Michals-Matalon K, et al. Biopterin responsive phenylalanine hydroxylase deficiency. Genet Med. 2004;6(1):27-32. doi:10.1587/transfun.E97.A.1086	Tyrosine concentration in the blood	How much tyrosine there is in the blood	Monitoring of disease-specific biomarkers and surrogate outcomes	Pathophysiological Manifestations
Bik-Multanowski	Blood phenylalanine clearance and BH4-responsiveness in classic phenylketonuria	Molecular genetics and metabolism	2011	Poland	Observational study	12	11-22 years	PKU	Bik-Multanowski M, Pietrzyk JJ. Blood phenylalanine clearance and BH4-responsiveness in classic phenylketonuria. Mol Genet Metab. 2011;103(4):399-400. doi:10.1016/j.ymgme.2011.04.014	Phenylalanine concentration in the blood or other tissues	How much phenylalanine there is in the blood or other tissues and whether the level is consistent with the targeted level	Monitoring of disease-specific biomarkers and surrogate outcomes	Pathophysiological Manifestations
Bik-Multanowski	Blood phenylalanine clearance and BH4-responsiveness in classic phenylketonuria	Molecular genetics and metabolism	2011	Poland	Observational study	12	11-22 years	PKU	Bik-Multanowski M, Pietrzyk JJ. Blood phenylalanine clearance and BH4-responsiveness in classic phenylketonuria. Mol Genet Metab. 2011;103(4):399-400. doi:10.1016/j.ymgme.2011.04.014	Phenylalanine metabolism and kinetics	The way that the body processes phenylalanine and moves it around the body	Monitoring of disease-specific biomarkers and surrogate outcomes	Pathophysiological Manifestations
Walter	Blood phenylalanine control in adolescents with phenylketonuria	International journal of adolescent medicine and health	2004	United Kingdom	Observational study	75	10-20 years	PKU	Walter JH, White FJ. Blood phenylalanine control in adolescents with phenylketonuria. Int J Adolesc Med Health. 2004;16(1):41-45. doi:10.1515/IJAMH.2004.16.1.41	Frequency of phenylalanine or tyrosine monitoring	How often blood phenylalanine (Phe) or tyrosine levels are checked to see if the levels are within the target range	Monitoring of disease-specific biomarkers and surrogate outcomes	Pathophysiological Manifestations
Walter	Blood phenylalanine control in adolescents with phenylketonuria	International journal of adolescent medicine and health	2004	United Kingdom	Observational study	75	10-20 years	PKU	Walter JH, White FJ. Blood phenylalanine control in adolescents with phenylketonuria. Int J Adolesc Med Health. 2004;16(1):41-45. doi:10.1515/IJAMH.2004.16.1.41	Phenylalanine concentration in the blood or other tissues	How much phenylalanine there is in the blood or other tissues and whether the level is consistent with the targeted level	Monitoring of disease-specific biomarkers and surrogate outcomes	Pathophysiological Manifestations
Ahring	Blood phenylalanine control in phenylketonuria: a survey of 10 European centres	European journal of clinical nutrition	2011	United Kingdom	Observational study	1921	Children and adults (age range not specified)	PKU	Ahring K, Bélanger-Quintana A, Dokoupil K, et al. Blood phenylalanine control in phenylketonuria: A survey of 10 European centres. Eur J Clin Nutr. 2011;65(2):275-278. doi:10.1038/ejcn.2010.258	Phenylalanine concentration in the blood or other tissues	How much phenylalanine there is in the blood or other tissues and whether the level is consistent with the targeted level	Monitoring of disease-specific biomarkers and surrogate outcomes	Pathophysiological Manifestations
Doulgeraki	Body composition profile of young patients with phenylketonuria and mild hyperphenylalaninemia	International Journal of Endocrinology and Metabolism	2014	Greece	Observational study	137	5-18 years	PKU	Doulgeraki A, Skarpalezou A, Theodosiadou A, Monopolis I, Schulpis K. Body composition profile of young patients with phenylketonuria and mild hyperphenylalaninemia. Int J Endocrinol Metab. 2014;12(3:e16061):1-6. doi:10.5812/ijem.16061	Body composition	The relative proportions of fat and other components of the body (e.g., fat, muscle, bones, organs)	Physical growth and anthropometry	Growth and Development
Doulgeraki	Body composition profile of young patients with phenylketonuria and mild hyperphenylalaninemia	International Journal of Endocrinology and Metabolism	2014	Greece	Observational study	137	5-18 years	PKU	Doulgeraki A, Skarpalezou A, Theodosiadou A, Monopolis I, Schulpis K. Body composition profile of young patients with phenylketonuria and mild hyperphenylalaninemia. Int J Endocrinol Metab. 2014;12(3:e16061):1-6. doi:10.5812/ijem.16061	Body mass index, overweight, or obesity status	Indicators of having an accumulation of fat in the body that is higher than expected and may have negative effects on one's health	Physical growth and anthropometry	Growth and Development
Doulgeraki	Body composition profile of young patients with phenylketonuria and mild hyperphenylalaninemia	International Journal of Endocrinology and Metabolism	2014	Greece	Observational study	137	5-18 years	PKU	Doulgeraki A, Skarpalezou A, Theodosiadou A, Monopolis I, Schulpis K. Body composition profile of young patients with phenylketonuria and mild hyperphenylalaninemia. Int J Endocrinol Metab. 2014;12(3:e16061):1-6. doi:10.5812/ijem.16061	Bone health	The assessment of quality, growth, functioning and components (e.g., minerals, nutrients) of bones in the body that can help identify certain health or nutritional issues	Monitoring of non disease-specific biomarkers and surrogate outcomes	Pathophysiological Manifestations
Doulgeraki	Body composition profile of young patients with phenylketonuria and mild hyperphenylalaninemia	International Journal of Endocrinology and Metabolism	2014	Greece	Observational study	137	5-18 years	PKU	Doulgeraki A, Skarpalezou A, Theodosiadou A, Monopolis I, Schulpis K. Body composition profile of young patients with phenylketonuria and mild hyperphenylalaninemia. Int J Endocrinol Metab. 2014;12(3:e16061):1-6. doi:10.5812/ijem.16061	Height/length	The length of a person from feet to head	Physical growth and anthropometry	Growth and Development
Doulgeraki	Body composition profile of young patients with phenylketonuria and mild hyperphenylalaninemia	International Journal of Endocrinology and Metabolism	2014	Greece	Observational study	137	5-18 years	PKU	Doulgeraki A, Skarpalezou A, Theodosiadou A, Monopolis I, Schulpis K. Body composition profile of young patients with phenylketonuria and mild hyperphenylalaninemia. Int J Endocrinol Metab. 2014;12(3:e16061):1-6. doi:10.5812/ijem.16061	Phenylalanine concentration in the blood or other tissues	How much phenylalanine there is in the blood or other tissues and whether the level is consistent with the targeted level	Monitoring of disease-specific biomarkers and surrogate outcomes	Pathophysiological Manifestations
Doulgeraki	Body composition profile of young patients with phenylketonuria and mild hyperphenylalaninemia	International Journal of Endocrinology and Metabolism	2014	Greece	Observational study	137	5-18 years	PKU	Doulgeraki A, Skarpalezou A, Theodosiadou A, Monopolis I, Schulpis K. Body composition profile of young patients with phenylketonuria and mild hyperphenylalaninemia. Int J Endocrinol Metab. 2014;12(3:e16061):1-6. doi:10.5812/ijem.16061	Weight	The current body mass of a person, or changes in body mass over a period of time	Physical growth and anthropometry	Growth and Development
Scaglioni	Body mass index rebound and overweight at 8 years of age in hyperphenylalaninaemic children	Acta paediatrica (Oslo, Norway : 1992)	2004	Italy	Observational study	97	Newborns	PKU	Scaglioni S, Verduci E, Fiori L, et al. Body mass index rebound and overweight at 8 years of age in hyperphenylalaninaemic children. Acta Paediatr. 2004;93(12):1596-1600. doi:10.1080/08035250410022558	Body mass index, overweight, or obesity status	Indicators of having an accumulation of fat in the body that is higher than expected and may have negative effects on one's health	Physical growth and anthropometry	Growth and Development
Mendes	Bone development in children and adolescents with PKU	Journal of inherited metabolic disease	2012	Brazil	Observational study	13	8-16 years	PKU	Mendes AB, Martins FF, Cruz WMS, Da Silva LE, Abadesso CBM, Boaventura GT. Bone development in children and adolescents with PKU. J Inherit Metab Dis. 2012;35(3):425-430. doi:10.1007/s10545-011-9412-7	Bone health	The assessment of quality, growth, functioning and components (e.g., minerals, nutrients) of bones in the body that can help identify certain health or nutritional issues	Monitoring of non disease-specific biomarkers and surrogate outcomes	Pathophysiological Manifestations
Mendes	Bone development in children and adolescents with PKU	Journal of inherited metabolic disease	2012	Brazil	Observational study	13	8-16 years	PKU	Mendes AB, Martins FF, Cruz WMS, Da Silva LE, Abadesso CBM, Boaventura GT. Bone development in children and adolescents with PKU. J Inherit Metab Dis. 2012;35(3):425-430. doi:10.1007/s10545-011-9412-7	Phenylalanine concentration in the blood or other tissues	How much phenylalanine there is in the blood or other tissues and whether the level is consistent with the targeted level	Monitoring of disease-specific biomarkers and surrogate outcomes	Pathophysiological Manifestations
Adamczyk	Bone metabolism and the muscle-bone relationship in children, adolescents and young adults with phenylketonuria	Journal of bone and mineral metabolism	2011	Poland	Observational study	45	4-21 years	PKU	Adamczyk P, Morawiec-Knysak A, P?udowski P, Banaszak B, Karpe J, Pluskiewicz W. Bone metabolism and the muscle-bone relationship in children, adolescents and young adults with phenylketonuria. J Bone Miner Metab. 2011;29(2):236-244. doi:10.1007/s00774-010-0216-x	Body composition	The relative proportions of fat and other components of the body (e.g., fat, muscle, bones, organs)	Physical growth and anthropometry	Growth and Development
Adamczyk	Bone metabolism and the muscle-bone relationship in children, adolescents and young adults with phenylketonuria	Journal of bone and mineral metabolism	2011	Poland	Observational study	45	4-21 years	PKU	Adamczyk P, Morawiec-Knysak A, P?udowski P, Banaszak B, Karpe J, Pluskiewicz W. Bone metabolism and the muscle-bone relationship in children, adolescents and young adults with phenylketonuria. J Bone Miner Metab. 2011;29(2):236-244. doi:10.1007/s00774-010-0216-x	Body mass index, overweight, or obesity status	Indicators of having an accumulation of fat in the body that is higher than expected and may have negative effects on one's health	Physical growth and anthropometry	Growth and Development
Adamczyk	Bone metabolism and the muscle-bone relationship in children, adolescents and young adults with phenylketonuria	Journal of bone and mineral metabolism	2011	Poland	Observational study	45	4-21 years	PKU	Adamczyk P, Morawiec-Knysak A, P?udowski P, Banaszak B, Karpe J, Pluskiewicz W. Bone metabolism and the muscle-bone relationship in children, adolescents and young adults with phenylketonuria. J Bone Miner Metab. 2011;29(2):236-244. doi:10.1007/s00774-010-0216-x	Bone health	The assessment of quality, growth, functioning and components (e.g., minerals, nutrients) of bones in the body that can help identify certain health or nutritional issues	Monitoring of non disease-specific biomarkers and surrogate outcomes	Pathophysiological Manifestations
Adamczyk	Bone metabolism and the muscle-bone relationship in children, adolescents and young adults with phenylketonuria	Journal of bone and mineral metabolism	2011	Poland	Observational study	45	4-21 years	PKU	Adamczyk P, Morawiec-Knysak A, P?udowski P, Banaszak B, Karpe J, Pluskiewicz W. Bone metabolism and the muscle-bone relationship in children, adolescents and young adults with phenylketonuria. J Bone Miner Metab. 2011;29(2):236-244. doi:10.1007/s00774-010-0216-x	Height/length	The length of a person from feet to head	Physical growth and anthropometry	Growth and Development
Adamczyk	Bone metabolism and the muscle-bone relationship in children, adolescents and young adults with phenylketonuria	Journal of bone and mineral metabolism	2011	Poland	Observational study	45	4-21 years	PKU	Adamczyk P, Morawiec-Knysak A, P?udowski P, Banaszak B, Karpe J, Pluskiewicz W. Bone metabolism and the muscle-bone relationship in children, adolescents and young adults with phenylketonuria. J Bone Miner Metab. 2011;29(2):236-244. doi:10.1007/s00774-010-0216-x	Phenylalanine concentration in the blood or other tissues	How much phenylalanine there is in the blood or other tissues and whether the level is consistent with the targeted level	Monitoring of disease-specific biomarkers and surrogate outcomes	Pathophysiological Manifestations
Adamczyk	Bone metabolism and the muscle-bone relationship in children, adolescents and young adults with phenylketonuria	Journal of bone and mineral metabolism	2011	Poland	Observational study	45	4-21 years	PKU	Adamczyk P, Morawiec-Knysak A, P?udowski P, Banaszak B, Karpe J, Pluskiewicz W. Bone metabolism and the muscle-bone relationship in children, adolescents and young adults with phenylketonuria. J Bone Miner Metab. 2011;29(2):236-244. doi:10.1007/s00774-010-0216-x	Weight	The current body mass of a person, or changes in body mass over a period of time	Physical growth and anthropometry	Growth and Development
Illsinger	Branched chain amino acids as a parameter for catabolism in treated phenylketonuria	Amino acids	2005	Germany	Observational study	32	Children and adults (age range not specified)	PKU	Illsinger S, Lücke T, Meyer U, Vaske B, Das AM. Branched chain amino acids as a parameter for catabolism in treated phenylketonuria. Amino Acids. 2005;28(1):45-50. doi:10.1007/s00726-004-0150-0	Biomarkers of protein synthesis	Biological molecules found in blood, body fluids or tissues that indicate whether the body is creating protein molecules as expected	Monitoring of non disease-specific biomarkers and surrogate outcomes	Pathophysiological Manifestations
Illsinger	Branched chain amino acids as a parameter for catabolism in treated phenylketonuria	Amino Acids	2005	Germany	Observational study	32	Children and adults (age range not specified)	PKU	Illsinger S, Lücke T, Meyer U, Vaske B, Das AM. Branched chain amino acids as a parameter for catabolism in treated phenylketonuria. Amino Acids. 2005;28(1):45-50. doi:10.1007/s00726-004-0150-0	Concentration of amino acids other than Phe/Tyr in the blood	Amount of specific amino acids (besides phenylalanine or tyrosine) in the blood. Amino acids are food components that the body uses to build specialized proteins	Monitoring of non disease-specific biomarkers and surrogate outcomes	Pathophysiological Manifestations
Illsinger	Branched chain amino acids as a parameter for catabolism in treated phenylketonuria	Amino acids	2005	Germany	Observational study	32	Children and adults (age range not specified)	PKU	Illsinger S, Lücke T, Meyer U, Vaske B, Das AM. Branched chain amino acids as a parameter for catabolism in treated phenylketonuria. Amino Acids. 2005;28(1):45-50. doi:10.1007/s00726-004-0150-0	Dietary intake of energy	Indicators of the consumption of energy from food, measured in calories. Energy is required to regulate certain bodily functions and physical growth	Disease management and food attitudes and behaviours	Life Impact
Illsinger	Branched chain amino acids as a parameter for catabolism in treated phenylketonuria	Amino acids	2005	Germany	Observational study	32	Children and adults (age range not specified)	PKU	Illsinger S, Lücke T, Meyer U, Vaske B, Das AM. Branched chain amino acids as a parameter for catabolism in treated phenylketonuria. Amino Acids. 2005;28(1):45-50. doi:10.1007/s00726-004-0150-0	Dietary intake of phenylalanine	Indicators of the consumption of phenylalanine, an amino acid, from food. Amino acids are the "building blocks" of proteins found in food. With PKU, the body cannot break down phenyalanine to build specialized proteins that the body needs	Disease management and food attitudes and behaviours	Life Impact
Illsinger	Branched chain amino acids as a parameter for catabolism in treated phenylketonuria	Amino acids	2005	Germany	Observational study	32	Children and adults (age range not specified)	PKU	Illsinger S, Lücke T, Meyer U, Vaske B, Das AM. Branched chain amino acids as a parameter for catabolism in treated phenylketonuria. Amino Acids. 2005;28(1):45-50. doi:10.1007/s00726-004-0150-0	Dietary intake of protein	Indicators of the consumption of protein, a natural substance, from foods (e.g., meat, eggs, legumes). Protein provides the body with amino acids, which help form muscle and bone, repair damaged tissues, and help fight inflammation and infection	Disease management and food attitudes and behaviours	Life Impact
Illsinger	Branched chain amino acids as a parameter for catabolism in treated phenylketonuria	Amino acids	2005	Germany	Observational study	32	Children and adults (age range not specified)	PKU	Illsinger S, Lücke T, Meyer U, Vaske B, Das AM. Branched chain amino acids as a parameter for catabolism in treated phenylketonuria. Amino Acids. 2005;28(1):45-50. doi:10.1007/s00726-004-0150-0	Phenylalanine concentration in the blood or other tissues	How much phenylalanine there is in the blood or other tissues and whether the level is consistent with the targeted level	Monitoring of disease-specific biomarkers and surrogate outcomes	Pathophysiological Manifestations
Illsinger	Branched chain amino acids as a parameter for catabolism in treated phenylketonuria	Amino Acids	2005	Germany	Observational study	32	Children and adults (age range not specified)	PKU	Illsinger S, Lücke T, Meyer U, Vaske B, Das AM. Branched chain amino acids as a parameter for catabolism in treated phenylketonuria. Amino Acids. 2005;28(1):45-50. doi:10.1007/s00726-004-0150-0	Tyrosine concentration in the blood	How much tyrosine there is in the blood	Monitoring of disease-specific biomarkers and surrogate outcomes	Pathophysiological Manifestations
Lamonica	Breastfeeding follow-up in the treatment of children with phenylketonuria	Jornal da Sociedade Brasileira de Fonoaudiologia	2012	Brazil	Observational study	10	Infants (age range not specified)	PKU	Lamônica DAC, Stump MV, Pedro KP, et al. Breastfeeding follow-up in the treatment of children with phenylketonuria. J Soc Bras Fonoaudiol. 2012;24(4):3816-3819. doi:10.1590/S2179-64912012000400016	Cognition and intelligence/IQ	A child's learning abilities related to the activity and development of the brain	Cognition and development	Growth and Development	Basic Steps of Development
Lamonica	Breastfeeding follow-up in the treatment of children with phenylketonuria	Jornal da Sociedade Brasileira de Fonoaudiologia	2012	Brazil	Observational study	10	Infants (age range not specified)	PKU	Lamônica DAC, Stump MV, Pedro KP, et al. Breastfeeding follow-up in the treatment of children with phenylketonuria. J Soc Bras Fonoaudiol. 2012;24(4):3816-3819. doi:10.1590/S2179-64912012000400016	Sensorimotor and motor functioning	The ability to perceive and respond to the external environment, including the ability to move one's body or body parts	Cognition and development	Growth and Development	Basic Steps of Development
Lamonica	Breastfeeding follow-up in the treatment of children with phenylketonuria	Jornal da Sociedade Brasileira de Fonoaudiologia	2012	Brazil	Observational study	10	Infants (age range not specified)	PKU	Lamônica DAC, Stump MV, Pedro KP, et al. Breastfeeding follow-up in the treatment of children with phenylketonuria. J Soc Bras Fonoaudiol. 2012;24(4):3816-3819. doi:10.1590/S2179-64912012000400016	Cognition and intelligence/IQ	A child's learning abilities related to the activity and development of the brain	Cognition and development	Growth and Development	Early Language Milestone Scale
Lamonica	Breastfeeding follow-up in the treatment of children with phenylketonuria	Jornal da Sociedade Brasileira de Fonoaudiologia	2012	Brazil	Observational study	10	Infants (age range not specified)	PKU	Lamônica DAC, Stump MV, Pedro KP, et al. Breastfeeding follow-up in the treatment of children with phenylketonuria. J Soc Bras Fonoaudiol. 2012;24(4):3816-3819. doi:10.1590/S2179-64912012000400016	Sensorimotor and motor functioning	The ability to perceive and respond to the external environment, including the ability to move one's body or body parts	Cognition and development	Growth and Development	Early Language Milestone Scale
Lamonica	Breastfeeding follow-up in the treatment of children with phenylketonuria	Jornal da Sociedade Brasileira de Fonoaudiologia	2012	Brazil	Observational study	10	Infants (age range not specified)	PKU	Lamônica DAC, Stump MV, Pedro KP, et al. Breastfeeding follow-up in the treatment of children with phenylketonuria. J Soc Bras Fonoaudiol. 2012;24(4):3816-3819. doi:10.1590/S2179-64912012000400016	Phenylalanine concentration in the blood or other tissues	How much phenylalanine there is in the blood or other tissues and whether the level is consistent with the targeted level	Monitoring of disease-specific biomarkers and surrogate outcomes	Pathophysiological Manifestations
Banta-Wright	Breastfeeding infants with phenylketonuria in the United States and Canada	Breastfeeding medicine : the official journal of the Academy of Breastfeeding Medicine	2014	United States	Observational study	103	Children (age range not specified)	PKU	Banta-Wright SA, Press N, Knafl KA, Steiner RD, Houck GM. Breastfeeding Infants with Phenylketonuria in the United States and Canada. Breastfeed Med. 2014;9(3):142-148. doi:10.1089/bfm.2013.0092	Infant breast and infant formula feeding	Processes and indicators related to healthy and appropriate feeding of infants with PKU (e.g., the method, length, timing, etc)	Disease management and food attitudes and behaviours	Life Impact
Vela-Amieva	Causes of delay in referral of patients with phenylketonuria to a specialized reference centre in Mexico	Journal of medical screening	2011	Mexico	Observational study	57	3 days - 16 years	PKU	Vela-Amieva M, Ibarra-González I, Fernández-Lainez C, et al. Causes of delay in referral of patients with phenylketonuria to a specialized reference centre in Mexico. J Med Screen. 2011;18(3):115-120. doi:10.1258/jms.2011.011028	Autism spectrum disorder (ASD) or ASD-like symptoms	A disturbance of brain function that affects one's behaviour and communication with others; symptoms may include repetitive behaviours and/or difficulty with social interactions	Child behaviour, mental health, and temperament	Life Impact	Unclear
Vela-Amieva	Causes of delay in referral of patients with phenylketonuria to a specialized reference centre in Mexico	Journal of medical screening	2011	Mexico	Observational study	57	3 days - 16 years	PKU	Vela-Amieva M, Ibarra-González I, Fernández-Lainez C, et al. Causes of delay in referral of patients with phenylketonuria to a specialized reference centre in Mexico. J Med Screen. 2011;18(3):115-120. doi:10.1258/jms.2011.011028	Internalizing mental health or mood disorders and associated symptoms	Feelings and moods of excessive worry and/or sadness	Child behaviour, mental health, and temperament	Life Impact	Unclear
Vela-Amieva	Causes of delay in referral of patients with phenylketonuria to a specialized reference centre in Mexico	Journal of medical screening	2011	Mexico	Observational study	57	3 days - 16 years	PKU	Vela-Amieva M, Ibarra-González I, Fernández-Lainez C, et al. Causes of delay in referral of patients with phenylketonuria to a specialized reference centre in Mexico. J Med Screen. 2011;18(3):115-120. doi:10.1258/jms.2011.011028	Sensorimotor and motor functioning	The ability to perceive and respond to the external environment, including the ability to move one's body or body parts	Cognition and development	Growth and Development	Unclear
Vela-Amieva	Causes of delay in referral of patients with phenylketonuria to a specialized reference centre in Mexico	Journal of medical screening	2011	Mexico	Observational study	57	3 days - 16 years	PKU	Vela-Amieva M, Ibarra-González I, Fernández-Lainez C, et al. Causes of delay in referral of patients with phenylketonuria to a specialized reference centre in Mexico. J Med Screen. 2011;18(3):115-120. doi:10.1258/jms.2011.011028	Age at treatment initiation	The age at which a child diagnosed with PKU begins to receive medical care (i.e. dietary treatment) for his/her condition	Disease management and food attitudes and behaviours	Life Impact
Vela-Amieva	Causes of delay in referral of patients with phenylketonuria to a specialized reference centre in Mexico	Journal of medical screening	2011	Mexico	Observational study	57	3 days - 16 years	PKU	Vela-Amieva M, Ibarra-González I, Fernández-Lainez C, et al. Causes of delay in referral of patients with phenylketonuria to a specialized reference centre in Mexico. J Med Screen. 2011;18(3):115-120. doi:10.1258/jms.2011.011028	Child acceptability of PKU diet	How a child with PKU tolerates or feels about the PKU diet	Disease management and food attitudes and behaviours	Life Impact
Vela-Amieva	Causes of delay in referral of patients with phenylketonuria to a specialized reference centre in Mexico	Journal of medical screening	2011	Mexico	Observational study	57	3 days - 16 years	PKU	Vela-Amieva M, Ibarra-González I, Fernández-Lainez C, et al. Causes of delay in referral of patients with phenylketonuria to a specialized reference centre in Mexico. J Med Screen. 2011;18(3):115-120. doi:10.1258/jms.2011.011028	Dermatological health	The assessment of functioning and components of the skin that can help identify certain health or nutritional issues	Monitoring of non disease-specific biomarkers and surrogate outcomes	Pathophysiological Manifestations
Vela-Amieva	Causes of delay in referral of patients with phenylketonuria to a specialized reference centre in Mexico	Journal of medical screening	2011	Mexico	Observational study	57	3 days - 16 years	PKU	Vela-Amieva M, Ibarra-González I, Fernández-Lainez C, et al. Causes of delay in referral of patients with phenylketonuria to a specialized reference centre in Mexico. J Med Screen. 2011;18(3):115-120. doi:10.1258/jms.2011.011028	Gastrointestinal health	The assessment of functioning and components of the stomach and intestines (which break down and absorb foods and nutrients) that can help identify certain health or nutritional issues	Monitoring of non disease-specific biomarkers and surrogate outcomes	Pathophysiological Manifestations
Vela-Amieva	Causes of delay in referral of patients with phenylketonuria to a specialized reference centre in Mexico	Journal of medical screening	2011	Mexico	Observational study	57	3 days - 16 years	PKU	Vela-Amieva M, Ibarra-González I, Fernández-Lainez C, et al. Causes of delay in referral of patients with phenylketonuria to a specialized reference centre in Mexico. J Med Screen. 2011;18(3):115-120. doi:10.1258/jms.2011.011028	Musculoskeletal health	The assessment of functioning, growth and components of the musculoskeletal system (which provides form, support, stability, and movement to the body and is made up of bones, muscles, etc) that can help identify certain health or nutritional issues	Monitoring of non disease-specific biomarkers and surrogate outcomes	Pathophysiological Manifestations
Vela-Amieva	Causes of delay in referral of patients with phenylketonuria to a specialized reference centre in Mexico	Journal of medical screening	2011	Mexico	Observational study	57	3 days - 16 years	PKU	Vela-Amieva M, Ibarra-González I, Fernández-Lainez C, et al. Causes of delay in referral of patients with phenylketonuria to a specialized reference centre in Mexico. J Med Screen. 2011;18(3):115-120. doi:10.1258/jms.2011.011028	Neurological Health – Clinical Symptoms and Diagnoses	Signs of illness observed by doctors during an examination, or diseases identified by a doctor that are related to the body's nerves or nervous system	Monitoring of non disease-specific biomarkers and surrogate outcomes	Pathophysiological Manifestations
Vela-Amieva	Causes of delay in referral of patients with phenylketonuria to a specialized reference centre in Mexico	Journal of medical screening	2011	Mexico	Observational study	57	3 days - 16 years	PKU	Vela-Amieva M, Ibarra-González I, Fernández-Lainez C, et al. Causes of delay in referral of patients with phenylketonuria to a specialized reference centre in Mexico. J Med Screen. 2011;18(3):115-120. doi:10.1258/jms.2011.011028	Phenylalanine concentration in the blood or other tissues	How much phenylalanine there is in the blood or other tissues and whether the level is consistent with the targeted level	Monitoring of disease-specific biomarkers and surrogate outcomes	Pathophysiological Manifestations
Vela-Amieva	Causes of delay in referral of patients with phenylketonuria to a specialized reference centre in Mexico	Journal of medical screening	2011	Mexico	Observational study	57	3 days - 16 years	PKU	Vela-Amieva M, Ibarra-González I, Fernández-Lainez C, et al. Causes of delay in referral of patients with phenylketonuria to a specialized reference centre in Mexico. J Med Screen. 2011;18(3):115-120. doi:10.1258/jms.2011.011028	Phenylalanine to tyrosine ratio	How much phenylalanine there is in the blood compared to how much tyrosine there is in the blood	Monitoring of disease-specific biomarkers and surrogate outcomes	Pathophysiological Manifestations
Banta-Wright	Challenges to Breastfeeding Infants With Phenylketonuria	Journal of Pediatric Nursing	2015	United States	Observational study	75	Newborns	PKU	Banta-Wright SA, Kodadek SM, Steiner RD, Houck GM. Challenges to Breastfeeding Infants With Phenylketonuria. J Pediatr Nurs. 2015;30:219-226.	Infant breast and infant formula feeding	Processes and indicators related to healthy and appropriate feeding of infants with PKU (e.g., the method, length, timing, etc)	Disease management and food attitudes and behaviours	Life Impact
Nagasaka	Changes of lipoproteins in phenylalanine hydroxylase-deficient children during the first year of life	Clinica Chimica Acta	2014	Japan	Observational study	65	Newborns	PKU	Nagasaka H, Tsukahara H, Okano Y, et al. Changes of lipoproteins in phenylalanine hydroxylase-deficient children during the first year of life. Clin Chim Acta. 2014;433:1-4. doi:10.1016/j.cca.2014.02.020	Metabolic syndrome/energy metabolism	Indicators of the body's activities to convert food and nutrients into energy that the body can use. Metabolic syndrome is present when these processes are not working properly, raising one's risk for heart disease and other health problems	Monitoring of non disease-specific biomarkers and surrogate outcomes	Pathophysiological Manifestations
Perez-Duenas	Characterization of tremor in phenylketonuric patients	Journal of neurology	2005	Spain	Observational study	54	6-39 years	PKU	Pérez-Dueñas B, Valls-Solé J, Fernández-Alvarez E, et al. Characterization of tremor in phenylketonuric patients. J Neurol. 2005;252(11):1328-1334. doi:10.1007/s00415-005-0860-6	Cognition and intelligence/IQ	A child's learning abilities related to the activity and development of the brain	Cognition and development	Growth and Development	Unclear
Perez-Duenas	Characterization of tremor in phenylketonuric patients	Journal of neurology	2005	Spain	Observational study	54	6-39 years	PKU	Pérez-Dueñas B, Valls-Solé J, Fernández-Alvarez E, et al. Characterization of tremor in phenylketonuric patients. J Neurol. 2005;252(11):1328-1334. doi:10.1007/s00415-005-0860-6	Neurological health – Biomarkers and surrogate outcomes	Biological indicators of nervous system functioning. They can help identify issues related to the body's nervous system, or measure how well the body responds to a treatment	Monitoring of non disease-specific biomarkers and surrogate outcomes	Pathophysiological Manifestations
Perez-Duenas	Characterization of tremor in phenylketonuric patients	Journal of neurology	2005	Spain	Observational study	54	6-39 years	PKU	Pérez-Dueñas B, Valls-Solé J, Fernández-Alvarez E, et al. Characterization of tremor in phenylketonuric patients. J Neurol. 2005;252(11):1328-1334. doi:10.1007/s00415-005-0860-6	Neurological Health – Clinical Symptoms and Diagnoses	Signs of illness observed by doctors during an examination, or diseases identified by a doctor that are related to the body's nerves or nervous system	Monitoring of non disease-specific biomarkers and surrogate outcomes	Pathophysiological Manifestations
Antshel	Child and parent attributions in chronic pediatric conditions: phenylketonuria (PKU) as an exemplar	Journal of child psychology and psychiatry, and allied disciplines	2004	United States	Observational study	145	8-16 years	PKU	Antshel KM, Brewster S, Waisbren SE. Child and parent attributions in chronic pediatric conditions: Phenylketonuria (PKU) as an exemplar. J Child Psychol Psychiatry. 2004;45(3):622-630. doi:10.1111/j.1469-7610.2004.00251.x	Caregiver/family psychosocial well-being	How a child's caregiver(s) or family thinks or feels about themselves or their satisfaction with life in general, as it relates to caring for a child with PKU	Caregiver/family life impact	Life Impact	Unclear
Antshel	Child and parent attributions in chronic pediatric conditions: phenylketonuria (PKU) as an exemplar	Journal of child psychology and psychiatry, and allied disciplines	2004	United States	Observational study	145	8-16 years	PKU	Antshel KM, Brewster S, Waisbren SE. Child and parent attributions in chronic pediatric conditions: Phenylketonuria (PKU) as an exemplar. J Child Psychol Psychiatry. 2004;45(3):622-630. doi:10.1111/j.1469-7610.2004.00251.x	Perceived control over behaviour and skills	Child/caregiver opinion of the extent of their ability to get positive outcomes and avoid negative effects through their own actions	Child and Caregiver/family Life Impact	Life Impact	Unclear
Mancini	Children with phenylketonuria treated early: basic audiological and electrophysiological evaluation	Ear and hearing	2013	Brazil	Observational study	60	6-15 years	PKU	Mancini PC, Durrant JD, Starling ALP, Iório MCM. Children With Phenylketonuria Treated Early: Basic Audiological and Electriphysiological Evaluation. Ear Hear. 2013;34(2):236-244. doi:10.1097/AUD.0b013e31826a1c99	Sensorimotor and motor functioning	The ability to perceive and respond to the external environment, including the ability to move one's body or body parts	Cognition and development	Growth and Development	Unclear
Mancini	Children with phenylketonuria treated early: basic audiological and electrophysiological evaluation	Ear and hearing	2013	Brazil	Observational study	60	6-15 years	PKU	Mancini PC, Durrant JD, Starling ALP, Iório MCM. Children With Phenylketonuria Treated Early: Basic Audiological and Electriphysiological Evaluation. Ear Hear. 2013;34(2):236-244. doi:10.1097/AUD.0b013e31826a1c99	Age at treatment initiation	The age at which a child diagnosed with PKU begins to receive medical care (i.e. dietary treatment) for his/her condition	Disease management and food attitudes and behaviours	Life Impact
Mancini	Children with phenylketonuria treated early: basic audiological and electrophysiological evaluation	Ear and hearing	2013	Brazil	Observational study	60	6-15 years	PKU	Mancini PC, Durrant JD, Starling ALP, Iório MCM. Children With Phenylketonuria Treated Early: Basic Audiological and Electriphysiological Evaluation. Ear Hear. 2013;34(2):236-244. doi:10.1097/AUD.0b013e31826a1c99	Neurological health – Biomarkers and surrogate outcomes	Biological indicators of nervous system functioning. They can help identify issues related to the body's nervous system, or measure how well the body responds to a treatment	Monitoring of non disease-specific biomarkers and surrogate outcomes	Pathophysiological Manifestations
Castro	Chilean nutrition management protocol for patients with phenylketonuria	Journal of Inborn Errors of Metabolism and Screening	2017	Chile	Guideline/recommendation	N/A	N/A	PKU	Castro G, Hamilton V, Cornejo V. Chilean Nutrition Management Protocol for Patients With Phenylketonuria. J Inborn Errors Metab Screen. 2017;5:1-6. doi:10.1177/2326409816689788	Biomarkers of protein synthesis	Biological molecules found in blood, body fluids or tissues that indicate whether the body is creating protein molecules as expected	Monitoring of non disease-specific biomarkers and surrogate outcomes	Pathophysiological Manifestations
Castro	Chilean nutrition management protocol for patients with phenylketonuria	Journal of Inborn Errors of Metabolism and Screening	2017	Chile	Guideline/recommendation	N/A	N/A	PKU	Castro G, Hamilton V, Cornejo V. Chilean Nutrition Management Protocol for Patients With Phenylketonuria. J Inborn Errors Metab Screen. 2017;5:1-6. doi:10.1177/2326409816689788	Biomarkers of vitamins and trace minerals	Biological molecules found in blood, body fluids or tissues that indicate the levels of vitamins, minerals, and food components that help support overall health and play important roles in cell metabolism and neurological functions	Monitoring of non disease-specific biomarkers and surrogate outcomes	Pathophysiological Manifestations
Castro	Chilean nutrition management protocol for patients with phenylketonuria	Journal of Inborn Errors of Metabolism and Screening	2017	Chile	Guideline/recommendation	N/A	N/A	PKU	Castro G, Hamilton V, Cornejo V. Chilean Nutrition Management Protocol for Patients With Phenylketonuria. J Inborn Errors Metab Screen. 2017;5:1-6. doi:10.1177/2326409816689788	Blood health	The assessment of components (e.g., red blood cells, platelets) of blood in the body or their proper functioning; it can help identify certain health or nutritional issues	Monitoring of non disease-specific biomarkers and surrogate outcomes	Pathophysiological Manifestations
Castro	Chilean nutrition management protocol for patients with phenylketonuria	Journal of Inborn Errors of Metabolism and Screening	2017	Chile	Guideline/recommendation	N/A	N/A	PKU	Castro G, Hamilton V, Cornejo V. Chilean Nutrition Management Protocol for Patients With Phenylketonuria. J Inborn Errors Metab Screen. 2017;5:1-6. doi:10.1177/2326409816689788	Bone health	The assessment of quality, growth, functioning and components (e.g., minerals, nutrients) of bones in the body that can help identify certain health or nutritional issues	Monitoring of non disease-specific biomarkers and surrogate outcomes	Pathophysiological Manifestations
Castro	Chilean nutrition management protocol for patients with phenylketonuria	Journal of Inborn Errors of Metabolism and Screening	2017	Chile	Guideline/recommendation	N/A	N/A	PKU	Castro G, Hamilton V, Cornejo V. Chilean Nutrition Management Protocol for Patients With Phenylketonuria. J Inborn Errors Metab Screen. 2017;5:1-6. doi:10.1177/2326409816689788	Concentration of amino acids other than Phe/Tyr in the blood	Amount of specific amino acids (besides phenylalanine or tyrosine) in the blood. Amino acids are food components that the body uses to build specialized proteins	Monitoring of non disease-specific biomarkers and surrogate outcomes	Pathophysiological Manifestations
Castro	Chilean nutrition management protocol for patients with phenylketonuria	Journal of Inborn Errors of Metabolism and Screening	2017	Chile	Guideline/recommendation	N/A	N/A	PKU	Castro G, Hamilton V, Cornejo V. Chilean Nutrition Management Protocol for Patients With Phenylketonuria. J Inborn Errors Metab Screen. 2017;5:1-6. doi:10.1177/2326409816689788	Dietary intake of phenylalanine	Indicators of the consumption of phenylalanine, an amino acid, from food. Amino acids are the "building blocks" of proteins found in food. With PKU, the body cannot break down phenyalanine to build specialized proteins that the body needs	Disease management and food attitudes and behaviours	Life Impact
Castro	Chilean nutrition management protocol for patients with phenylketonuria	Journal of Inborn Errors of Metabolism and Screening	2017	Chile	Guideline/recommendation	N/A	N/A	PKU	Castro G, Hamilton V, Cornejo V. Chilean Nutrition Management Protocol for Patients With Phenylketonuria. J Inborn Errors Metab Screen. 2017;5:1-6. doi:10.1177/2326409816689788	Metabolic syndrome/energy metabolism	Indicators of the body's activities to convert food and nutrients into energy that the body can use. Metabolic syndrome is present when these processes are not working properly, raising one's risk for heart disease and other health problems	Monitoring of non disease-specific biomarkers and surrogate outcomes	Pathophysiological Manifestations
Castro	Chilean nutrition management protocol for patients with phenylketonuria	Journal of Inborn Errors of Metabolism and Screening	2017	Chile	Guideline/recommendation	N/A	N/A	PKU	Castro G, Hamilton V, Cornejo V. Chilean Nutrition Management Protocol for Patients With Phenylketonuria. J Inborn Errors Metab Screen. 2017;5:1-6. doi:10.1177/2326409816689788	Phenylalanine concentration in the blood or other tissues	How much phenylalanine there is in the blood or other tissues and whether the level is consistent with the targeted level	Monitoring of disease-specific biomarkers and surrogate outcomes	Pathophysiological Manifestations
Castro	Chilean nutrition management protocol for patients with phenylketonuria	Journal of Inborn Errors of Metabolism and Screening	2017	Chile	Guideline/recommendation	N/A	N/A	PKU	Castro G, Hamilton V, Cornejo V. Chilean Nutrition Management Protocol for Patients With Phenylketonuria. J Inborn Errors Metab Screen. 2017;5:1-6. doi:10.1177/2326409816689788	Phenylalanine tolerance	Indicators related to amount of phenylalanine a person with PKU can take in while maintaining target blood-phe levels	Disease management and food attitudes and behaviours	Life Impact
Castro	Chilean nutrition management protocol for patients with phenylketonuria	Journal of Inborn Errors of Metabolism and Screening	2017	Chile	Guideline/recommendation	N/A	N/A	PKU	Castro G, Hamilton V, Cornejo V. Chilean Nutrition Management Protocol for Patients With Phenylketonuria. J Inborn Errors Metab Screen. 2017;5:1-6. doi:10.1177/2326409816689788	Tyrosine concentration in the blood	How much tyrosine there is in the blood	Monitoring of disease-specific biomarkers and surrogate outcomes	Pathophysiological Manifestations
Zhongshu	Clinical analysis of West syndrome associated with phenylketonuria	Brain & Development	2001	China	Observational study	62	4 months - 7 years	PKU	Zhou Z, Yu W, Fukuyama Y, Zheng CN, Wang Z. Clinical analysis of West syndrome associated with phenylketonuria. Brain Dev. 2001;23(7):552-557. doi:10.1016/S0387-7604(01)00260-1	Cognition and intelligence/IQ	A child's learning abilities related to the activity and development of the brain	Cognition and development	Growth and Development	Unclear
Zhongshu	Clinical analysis of West syndrome associated with phenylketonuria	Brain & Development	2001	China	Observational study	62	4 months - 7 years	PKU	Zhou Z, Yu W, Fukuyama Y, Zheng CN, Wang Z. Clinical analysis of West syndrome associated with phenylketonuria. Brain Dev. 2001;23(7):552-557. doi:10.1016/S0387-7604(01)00260-1	Cognition and intelligence/IQ	A child's learning abilities related to the activity and development of the brain	Cognition and development	Growth and Development	Wechsler (age-appropriate version)
Zhongshu	Clinical analysis of West syndrome associated with phenylketonuria	Brain & Development	2001	China	Observational study	62	4 months - 7 years	PKU	Zhou Z, Yu W, Fukuyama Y, Zheng CN, Wang Z. Clinical analysis of West syndrome associated with phenylketonuria. Brain Dev. 2001;23(7):552-557. doi:10.1016/S0387-7604(01)00260-1	Neurological health – Biomarkers and surrogate outcomes	Biological indicators of nervous system functioning. They can help identify issues related to the body's nervous system, or measure how well the body responds to a treatment	Monitoring of non disease-specific biomarkers and surrogate outcomes	Pathophysiological Manifestations
Zhongshu	Clinical analysis of West syndrome associated with phenylketonuria	Brain & Development	2001	China	Observational study	62	4 months - 7 years	PKU	Zhou Z, Yu W, Fukuyama Y, Zheng CN, Wang Z. Clinical analysis of West syndrome associated with phenylketonuria. Brain Dev. 2001;23(7):552-557. doi:10.1016/S0387-7604(01)00260-1	Neurological Health – Clinical Symptoms and Diagnoses	Signs of illness observed by doctors during an examination, or diseases identified by a doctor that are related to the body's nerves or nervous system	Monitoring of non disease-specific biomarkers and surrogate outcomes	Pathophysiological Manifestations
Baruteau	Clinical and biological features at diagnosis in mitochondrial fatty acid beta-oxidation defects: a French pediatric study of 187 patients	Journal of inherited metabolic disease	2013	France	Observational study	187	0-6 years	MCADD	Baruteau J, Sachs P, Broué P, et al. Clinical and biological features at diagnosis in mitochondrial fatty acid beta-oxidation defects: A French pediatric study of 187 patients. J Inherit Metab Dis. 2013;36:795-803. doi:10.1007/s10545-012-9542-6	Death	The end of a person's life	Death	Death
Purevsuren	Clinical and molecular aspects of Japanese children with medium chain acyl-CoA dehydrogenase deficiency	Molecular genetics and metabolism	2012	Japan	Observational study	16	5 days - 5 years	MCADD	Purevsuren J, Hasegawa Y, Fukuda S, et al. Clinical and molecular aspects of Japanese children with medium chain acyl-CoA dehydrogenase deficiency. Mol Genet Metab. 2012;107:237-240. doi:10.1016/j.ymgme.2012.06.010	Overall child development	Process of change across a combination of physical, emotional, cognitive, social, and language areas over the course of childhood	Cognition and development	Growth and Development	Unclear
Purevsuren	Clinical and molecular aspects of Japanese children with medium chain acyl-CoA dehydrogenase deficiency	Molecular genetics and metabolism	2012	Japan	Observational study	16	5 days - 5 years	MCADD	Purevsuren J, Hasegawa Y, Fukuda S, et al. Clinical and molecular aspects of Japanese children with medium chain acyl-CoA dehydrogenase deficiency. Mol Genet Metab. 2012;107:237-240. doi:10.1016/j.ymgme.2012.06.010	Death	The end of a person's life	Death	Death
Lambruschini	Clinical and nutritional evaluation of phenylketonuric patients on tetrahydrobiopterin monotherapy	Molecular genetics and metabolism	2005	Spain	Observational study	14	Children (age range not specified)	PKU	Lambruschini N, Pérez-Dueñas B, Vilaseca MA, et al. Clinical and nutritional evaluation of phenylketonuric patients on tetrahydrobiopterin monotherapy. Mol Genet Metab. 2005;86:S54-S60. doi:10.1016/j.ymgme.2005.05.014	Cognition and intelligence/IQ	A child's learning abilities related to the activity and development of the brain	Cognition and development	Growth and Development	Kaufman Assessment Battery for Children
Lambruschini	Clinical and nutritional evaluation of phenylketonuric patients on tetrahydrobiopterin monotherapy	Molecular genetics and metabolism	2005	Spain	Observational study	14	Children (age range not specified)	PKU	Lambruschini N, Pérez-Dueñas B, Vilaseca MA, et al. Clinical and nutritional evaluation of phenylketonuric patients on tetrahydrobiopterin monotherapy. Mol Genet Metab. 2005;86:S54-S60. doi:10.1016/j.ymgme.2005.05.014	Cognition and intelligence/IQ	A child's learning abilities related to the activity and development of the brain	Cognition and development	Growth and Development	Wechsler (age-appropriate version)
Lambruschini	Clinical and nutritional evaluation of phenylketonuric patients on tetrahydrobiopterin monotherapy	Molecular genetics and metabolism	2005	Spain	Observational study	14	Children (age range not specified)	PKU	Lambruschini N, Pérez-Dueñas B, Vilaseca MA, et al. Clinical and nutritional evaluation of phenylketonuric patients on tetrahydrobiopterin monotherapy. Mol Genet Metab. 2005;86:S54-S60. doi:10.1016/j.ymgme.2005.05.014	BH4 malabsorption	Problems with the body's ability to take in BH4 (tetrahydrobiopterin), a substance in the body that enhances or is necessary for certain enzymes to function properly	Monitoring of disease-specific biomarkers and surrogate outcomes	Pathophysiological Manifestations
Lambruschini	Clinical and nutritional evaluation of phenylketonuric patients on tetrahydrobiopterin monotherapy	Molecular genetics and metabolism	2005	Spain	Observational study	14	Children (age range not specified)	PKU	Lambruschini N, Pérez-Dueñas B, Vilaseca MA, et al. Clinical and nutritional evaluation of phenylketonuric patients on tetrahydrobiopterin monotherapy. Mol Genet Metab. 2005;86:S54-S60. doi:10.1016/j.ymgme.2005.05.014	Biomarkers of protein synthesis	Biological molecules found in blood, body fluids or tissues that indicate whether the body is creating protein molecules as expected	Monitoring of non disease-specific biomarkers and surrogate outcomes	Pathophysiological Manifestations
Lambruschini	Clinical and nutritional evaluation of phenylketonuric patients on tetrahydrobiopterin monotherapy	Molecular genetics and metabolism	2005	Spain	Observational study	14	Children (age range not specified)	PKU	Lambruschini N, Pérez-Dueñas B, Vilaseca MA, et al. Clinical and nutritional evaluation of phenylketonuric patients on tetrahydrobiopterin monotherapy. Mol Genet Metab. 2005;86:S54-S60. doi:10.1016/j.ymgme.2005.05.014	Biomarkers of vitamins and trace minerals	Biological molecules found in blood, body fluids or tissues that indicate the levels of vitamins, minerals, and food components that help support overall health and play important roles in cell metabolism and neurological functions	Monitoring of non disease-specific biomarkers and surrogate outcomes	Pathophysiological Manifestations
Lambruschini	Clinical and nutritional evaluation of phenylketonuric patients on tetrahydrobiopterin monotherapy	Molecular genetics and metabolism	2005	Spain	Observational study	14	Children (age range not specified)	PKU	Lambruschini N, Pérez-Dueñas B, Vilaseca MA, et al. Clinical and nutritional evaluation of phenylketonuric patients on tetrahydrobiopterin monotherapy. Mol Genet Metab. 2005;86:S54-S60. doi:10.1016/j.ymgme.2005.05.014	Body composition	The relative proportions of fat and other components of the body (e.g., fat, muscle, bones, organs)	Physical growth and anthropometry	Growth and Development
Lambruschini	Clinical and nutritional evaluation of phenylketonuric patients on tetrahydrobiopterin monotherapy	Molecular genetics and metabolism	2005	Spain	Observational study	14	Children (age range not specified)	PKU	Lambruschini N, Pérez-Dueñas B, Vilaseca MA, et al. Clinical and nutritional evaluation of phenylketonuric patients on tetrahydrobiopterin monotherapy. Mol Genet Metab. 2005;86:S54-S60. doi:10.1016/j.ymgme.2005.05.014	Height/length	The length of a person from feet to head	Physical growth and anthropometry	Growth and Development
Lambruschini	Clinical and nutritional evaluation of phenylketonuric patients on tetrahydrobiopterin monotherapy	Molecular genetics and metabolism	2005	Spain	Observational study	14	Children (age range not specified)	PKU	Lambruschini N, Pérez-Dueñas B, Vilaseca MA, et al. Clinical and nutritional evaluation of phenylketonuric patients on tetrahydrobiopterin monotherapy. Mol Genet Metab. 2005;86:S54-S60. doi:10.1016/j.ymgme.2005.05.014	Phenylalanine concentration in the blood or other tissues	How much phenylalanine there is in the blood or other tissues and whether the level is consistent with the targeted level	Monitoring of disease-specific biomarkers and surrogate outcomes	Pathophysiological Manifestations
Lambruschini	Clinical and nutritional evaluation of phenylketonuric patients on tetrahydrobiopterin monotherapy	Molecular genetics and metabolism	2005	Spain	Observational study	14	Children (age range not specified)	PKU	Lambruschini N, Pérez-Dueñas B, Vilaseca MA, et al. Clinical and nutritional evaluation of phenylketonuric patients on tetrahydrobiopterin monotherapy. Mol Genet Metab. 2005;86:S54-S60. doi:10.1016/j.ymgme.2005.05.014	Tyrosine concentration in the blood	How much tyrosine there is in the blood	Monitoring of disease-specific biomarkers and surrogate outcomes	Pathophysiological Manifestations
Lambruschini	Clinical and nutritional evaluation of phenylketonuric patients on tetrahydrobiopterin monotherapy	Molecular genetics and metabolism	2005	Spain	Observational study	14	Children (age range not specified)	PKU	Lambruschini N, Pérez-Dueñas B, Vilaseca MA, et al. Clinical and nutritional evaluation of phenylketonuric patients on tetrahydrobiopterin monotherapy. Mol Genet Metab. 2005;86:S54-S60. doi:10.1016/j.ymgme.2005.05.014	Weight	The current body mass of a person, or changes in body mass over a period of time	Physical growth and anthropometry	Growth and Development
Leuzzi	Clinical significance of brain phenylalanine concentration assessed by in vivo proton magnetic resonance spectroscopy in phenylketonuria	Journal of inherited metabolic disease	2000	Italy	Observational study	10	15-30 years	PKU	Leuzzi V, Bianchi MC, Tosetti M, Carducci C, Antonozzi I. Clinical significance of brain phenylalanine concentration assessed by in vivo proton magnetic resonance spectroscopy inphenylketonuria. J Inherit Metab Dis. 2000;23(6):563-570. doi:10.1023/A:1005621727560	Cognition and intelligence/IQ	A child's learning abilities related to the activity and development of the brain	Cognition and development	Growth and Development	Wechsler (age-appropriate version)
Leuzzi	Clinical significance of brain phenylalanine concentration assessed by in vivo proton magnetic resonance spectroscopy in phenylketonuria	Journal of inherited metabolic disease	2000	Italy	Observational study	10	15-30 years	PKU	Leuzzi V, Bianchi MC, Tosetti M, Carducci C, Antonozzi I. Clinical significance of brain phenylalanine concentration assessed by in vivo proton magnetic resonance spectroscopy inphenylketonuria. J Inherit Metab Dis. 2000;23(6):563-570. doi:10.1023/A:1005621727560	Neurological health – Biomarkers and surrogate outcomes	Biological indicators of nervous system functioning. They can help identify issues related to the body's nervous system, or measure how well the body responds to a treatment	Monitoring of non disease-specific biomarkers and surrogate outcomes	Pathophysiological Manifestations
Leuzzi	Clinical significance of brain phenylalanine concentration assessed by in vivo proton magnetic resonance spectroscopy in phenylketonuria	Journal of inherited metabolic disease	2000	Italy	Observational study	10	15-30 years	PKU	Leuzzi V, Bianchi MC, Tosetti M, Carducci C, Antonozzi I. Clinical significance of brain phenylalanine concentration assessed by in vivo proton magnetic resonance spectroscopy inphenylketonuria. J Inherit Metab Dis. 2000;23(6):563-570. doi:10.1023/A:1005621727560	Phenylalanine concentration in the blood or other tissues	How much phenylalanine there is in the blood or other tissues and whether the level is consistent with the targeted level	Monitoring of disease-specific biomarkers and surrogate outcomes	Pathophysiological Manifestations
Gassio	Cognitive functions in patients with phenylketonuria in long-term treatment with tetrahydrobiopterin	Molecular genetics and metabolism	2010	Spain	Observational study	9	6-18 years	PKU	Gassió R, Vilaseca MA, Lambruschini N, Boix C, Fusté ME, Campistol J. Cognitive functions in patients with phenylketonuria in long-term treatment with tetrahydrobiopterin. Mol Genet Metab. 2010;99:S75-S78. doi:10.1016/j.ymgme.2009.10.187	Attention-deficit hyperactivity disorder (ADHD) or ADHD-like symptoms	Not being able to focus, being overactive, not being able to control behaviour, or a combination of these that is outside the normal range of what's expected for a child's age and development	Child behaviour, mental health, and temperament	Life Impact	ADHD Rating Scale
Gassio	Cognitive functions in patients with phenylketonuria in long-term treatment with tetrahydrobiopterin	Molecular genetics and metabolism	2010	Spain	Observational study	9	6-18 years	PKU	Gassió R, Vilaseca MA, Lambruschini N, Boix C, Fusté ME, Campistol J. Cognitive functions in patients with phenylketonuria in long-term treatment with tetrahydrobiopterin. Mol Genet Metab. 2010;99:S75-S78. doi:10.1016/j.ymgme.2009.10.187	Attention-deficit hyperactivity disorder (ADHD) or ADHD-like symptoms	Not being able to focus, being overactive, not being able to control behaviour, or a combination of these that is outside the normal range of what's expected for a child's age and development	Child behaviour, mental health, and temperament	Life Impact	Behavior Rating Inventory of Executive Function
Gassio	Cognitive functions in patients with phenylketonuria in long-term treatment with tetrahydrobiopterin	Molecular genetics and metabolism	2010	Spain	Observational study	9	6-18 years	PKU	Gassió R, Vilaseca MA, Lambruschini N, Boix C, Fusté ME, Campistol J. Cognitive functions in patients with phenylketonuria in long-term treatment with tetrahydrobiopterin. Mol Genet Metab. 2010;99:S75-S78. doi:10.1016/j.ymgme.2009.10.187	Executive Functioning	Deliberate, conscious control over one's own thoughts, actions and emotions. Examples of skills related to executive functioning include goal-setting, planning, reasoning, and problem-solving	Cognition and development	Growth and Development	FAS Test
Gassio	Cognitive functions in patients with phenylketonuria in long-term treatment with tetrahydrobiopterin	Molecular genetics and metabolism	2010	Spain	Observational study	9	6-18 years	PKU	Gassió R, Vilaseca MA, Lambruschini N, Boix C, Fusté ME, Campistol J. Cognitive functions in patients with phenylketonuria in long-term treatment with tetrahydrobiopterin. Mol Genet Metab. 2010;99:S75-S78. doi:10.1016/j.ymgme.2009.10.187	Cognition and intelligence/IQ	A child's learning abilities related to the activity and development of the brain	Cognition and development	Growth and Development	Perception of Differences Test
Gassio	Cognitive functions in patients with phenylketonuria in long-term treatment with tetrahydrobiopterin	Molecular genetics and metabolism	2010	Spain	Observational study	9	6-18 years	PKU	Gassió R, Vilaseca MA, Lambruschini N, Boix C, Fusté ME, Campistol J. Cognitive functions in patients with phenylketonuria in long-term treatment with tetrahydrobiopterin. Mol Genet Metab. 2010;99:S75-S78. doi:10.1016/j.ymgme.2009.10.187	Sensorimotor and motor functioning	The ability to perceive and respond to the external environment, including the ability to move one's body or body parts	Cognition and development	Growth and Development	Purdue Pegboard Test
Gassio	Cognitive functions in patients with phenylketonuria in long-term treatment with tetrahydrobiopterin	Molecular genetics and metabolism	2010	Spain	Observational study	9	6-18 years	PKU	Gassió R, Vilaseca MA, Lambruschini N, Boix C, Fusté ME, Campistol J. Cognitive functions in patients with phenylketonuria in long-term treatment with tetrahydrobiopterin. Mol Genet Metab. 2010;99:S75-S78. doi:10.1016/j.ymgme.2009.10.187	Cognition and intelligence/IQ	A child's learning abilities related to the activity and development of the brain	Cognition and development	Growth and Development	Rey-Osterrieth Complex Figure Test
Gassio	Cognitive functions in patients with phenylketonuria in long-term treatment with tetrahydrobiopterin	Molecular genetics and metabolism	2010	Spain	Observational study	9	6-18 years	PKU	Gassió R, Vilaseca MA, Lambruschini N, Boix C, Fusté ME, Campistol J. Cognitive functions in patients with phenylketonuria in long-term treatment with tetrahydrobiopterin. Mol Genet Metab. 2010;99:S75-S78. doi:10.1016/j.ymgme.2009.10.187	Cognition and intelligence/IQ	A child's learning abilities related to the activity and development of the brain	Cognition and development	Growth and Development	Toulouse Pieron Test
Gassio	Cognitive functions in patients with phenylketonuria in long-term treatment with tetrahydrobiopterin	Molecular genetics and metabolism	2010	Spain	Observational study	9	6-18 years	PKU	Gassió R, Vilaseca MA, Lambruschini N, Boix C, Fusté ME, Campistol J. Cognitive functions in patients with phenylketonuria in long-term treatment with tetrahydrobiopterin. Mol Genet Metab. 2010;99:S75-S78. doi:10.1016/j.ymgme.2009.10.187	Executive Functioning	Deliberate, conscious control over one's own thoughts, actions and emotions. Examples of skills related to executive functioning include goal-setting, planning, reasoning, and problem-solving	Cognition and development	Growth and Development	Trail Making Test
Gassio	Cognitive functions in patients with phenylketonuria in long-term treatment with tetrahydrobiopterin	Molecular genetics and metabolism	2010	Spain	Observational study	9	6-18 years	PKU	Gassió R, Vilaseca MA, Lambruschini N, Boix C, Fusté ME, Campistol J. Cognitive functions in patients with phenylketonuria in long-term treatment with tetrahydrobiopterin. Mol Genet Metab. 2010;99:S75-S78. doi:10.1016/j.ymgme.2009.10.187	Cognition and intelligence/IQ	A child's learning abilities related to the activity and development of the brain	Cognition and development	Growth and Development	Wechsler (age-appropriate version)
Gassio	Cognitive functions in patients with phenylketonuria in long-term treatment with tetrahydrobiopterin	Molecular genetics and metabolism	2010	Spain	Observational study	9	6-18 years	PKU	Gassió R, Vilaseca MA, Lambruschini N, Boix C, Fusté ME, Campistol J. Cognitive functions in patients with phenylketonuria in long-term treatment with tetrahydrobiopterin. Mol Genet Metab. 2010;99:S75-S78. doi:10.1016/j.ymgme.2009.10.187	Executive Functioning	Deliberate, conscious control over one's own thoughts, actions and emotions. Examples of skills related to executive functioning include goal-setting, planning, reasoning, and problem-solving	Cognition and development	Growth and Development	Wechsler (age-appropriate version)
Gassio	Cognitive functions in patients with phenylketonuria in long-term treatment with tetrahydrobiopterin	Molecular genetics and metabolism	2010	Spain	Observational study	9	6-18 years	PKU	Gassió R, Vilaseca MA, Lambruschini N, Boix C, Fusté ME, Campistol J. Cognitive functions in patients with phenylketonuria in long-term treatment with tetrahydrobiopterin. Mol Genet Metab. 2010;99:S75-S78. doi:10.1016/j.ymgme.2009.10.187	Academic achievement/School performance	Assessment of a child's performance and cognitive skills at school/in education	Cognition and development	Growth and Development
Gassio	Cognitive functions in patients with phenylketonuria in long-term treatment with tetrahydrobiopterin	Molecular genetics and metabolism	2010	Spain	Observational study	9	6-18 years	PKU	Gassió R, Vilaseca MA, Lambruschini N, Boix C, Fusté ME, Campistol J. Cognitive functions in patients with phenylketonuria in long-term treatment with tetrahydrobiopterin. Mol Genet Metab. 2010;99:S75-S78. doi:10.1016/j.ymgme.2009.10.187	Metabolic syndrome/energy metabolism	Indicators of the body's activities to convert food and nutrients into energy that the body can use. Metabolic syndrome is present when these processes are not working properly, raising one's risk for heart disease and other health problems	Monitoring of non disease-specific biomarkers and surrogate outcomes	Pathophysiological Manifestations
Gassio	Cognitive functions in patients with phenylketonuria in long-term treatment with tetrahydrobiopterin	Molecular genetics and metabolism	2010	Spain	Observational study	9	6-18 years	PKU	Gassió R, Vilaseca MA, Lambruschini N, Boix C, Fusté ME, Campistol J. Cognitive functions in patients with phenylketonuria in long-term treatment with tetrahydrobiopterin. Mol Genet Metab. 2010;99:S75-S78. doi:10.1016/j.ymgme.2009.10.187	Phenylalanine concentration in the blood or other tissues	How much phenylalanine there is in the blood or other tissues and whether the level is consistent with the targeted level	Monitoring of disease-specific biomarkers and surrogate outcomes	Pathophysiological Manifestations
van Spronsen	Cognitive, neurophysiological, neurological and psychosocial outcomes in early-treated PKU-patients: a start toward standardized outcome measurement across development	Molecular genetics and metabolism	2011	The Netherlands	Guideline/recommendation	N/A	N/A	PKU	Van Spronsen FJ, Huijbregts SCJ, Bosch AM, Leuzzi V. Cognitive, neurophysiological, neurological and psychosocial outcomes in early-treated PKU-patients: A start toward standardized outcome measurement across development. Mol Genet Metab. 2011;104:S45-S51. doi:10.1016/j.ymgme.2011.09.036	Executive Functioning	Deliberate, conscious control over one's own thoughts, actions and emotions. Examples of skills related to executive functioning include goal-setting, planning, reasoning, and problem-solving	Cognition and development	Growth and Development	Amsterdam Neuropsychological Tasks
van Spronsen	Cognitive, neurophysiological, neurological and psychosocial outcomes in early-treated PKU-patients: a start toward standardized outcome measurement across development	Molecular genetics and metabolism	2011	The Netherlands	Guideline/recommendation	N/A	N/A	PKU	Van Spronsen FJ, Huijbregts SCJ, Bosch AM, Leuzzi V. Cognitive, neurophysiological, neurological and psychosocial outcomes in early-treated PKU-patients: A start toward standardized outcome measurement across development. Mol Genet Metab. 2011;104:S45-S51. doi:10.1016/j.ymgme.2011.09.036	Executive Functioning	Deliberate, conscious control over one's own thoughts, actions and emotions. Examples of skills related to executive functioning include goal-setting, planning, reasoning, and problem-solving	Cognition and development	Growth and Development	Behavior Rating Inventory of Executive Function
van Spronsen	Cognitive, neurophysiological, neurological and psychosocial outcomes in early-treated PKU-patients: a start toward standardized outcome measurement across development	Molecular genetics and metabolism	2011	The Netherlands	Guideline/recommendation	N/A	N/A	PKU	Van Spronsen FJ, Huijbregts SCJ, Bosch AM, Leuzzi V. Cognitive, neurophysiological, neurological and psychosocial outcomes in early-treated PKU-patients: A start toward standardized outcome measurement across development. Mol Genet Metab. 2011;104:S45-S51. doi:10.1016/j.ymgme.2011.09.036	Executive Functioning	Deliberate, conscious control over one's own thoughts, actions and emotions. Examples of skills related to executive functioning include goal-setting, planning, reasoning, and problem-solving	Cognition and development	Growth and Development	Behavior Rating Inventory of Executive Function
van Spronsen	Cognitive, neurophysiological, neurological and psychosocial outcomes in early-treated PKU-patients: a start toward standardized outcome measurement across development	Molecular genetics and metabolism	2011	The Netherlands	Guideline/recommendation	N/A	N/A	PKU	Van Spronsen FJ, Huijbregts SCJ, Bosch AM, Leuzzi V. Cognitive, neurophysiological, neurological and psychosocial outcomes in early-treated PKU-patients: A start toward standardized outcome measurement across development. Mol Genet Metab. 2011;104:S45-S51. doi:10.1016/j.ymgme.2011.09.036	Internalizing mental health or mood disorders and associated symptoms	Feelings and moods of excessive worry and/or sadness	Child behaviour, mental health, and temperament	Life Impact	Behavior Rating Inventory of Executive Function
van Spronsen	Cognitive, neurophysiological, neurological and psychosocial outcomes in early-treated PKU-patients: a start toward standardized outcome measurement across development	Molecular genetics and metabolism	2011	The Netherlands	Guideline/recommendation	N/A	N/A	PKU	Van Spronsen FJ, Huijbregts SCJ, Bosch AM, Leuzzi V. Cognitive, neurophysiological, neurological and psychosocial outcomes in early-treated PKU-patients: A start toward standardized outcome measurement across development. Mol Genet Metab. 2011;104:S45-S51. doi:10.1016/j.ymgme.2011.09.036	Executive Functioning	Deliberate, conscious control over one's own thoughts, actions and emotions. Examples of skills related to executive functioning include goal-setting, planning, reasoning, and problem-solving	Cognition and development	Growth and Development	Cambridge Neuropsychological Test Automated Battery
van Spronsen	Cognitive, neurophysiological, neurological and psychosocial outcomes in early-treated PKU-patients: a start toward standardized outcome measurement across development	Molecular genetics and metabolism	2011	The Netherlands	Guideline/recommendation	N/A	N/A	PKU	Van Spronsen FJ, Huijbregts SCJ, Bosch AM, Leuzzi V. Cognitive, neurophysiological, neurological and psychosocial outcomes in early-treated PKU-patients: A start toward standardized outcome measurement across development. Mol Genet Metab. 2011;104:S45-S51. doi:10.1016/j.ymgme.2011.09.036	Child psychosocial well-being and self-concept	Related to the child's quality of life. How a child thinks or feels about him/herself and satisfaction with life in general	Child life impact	Life Impact	TNO-AZL
van Spronsen	Cognitive, neurophysiological, neurological and psychosocial outcomes in early-treated PKU-patients: a start toward standardized outcome measurement across development	Molecular genetics and metabolism	2011	The Netherlands	Guideline/recommendation	N/A	N/A	PKU	Van Spronsen FJ, Huijbregts SCJ, Bosch AM, Leuzzi V. Cognitive, neurophysiological, neurological and psychosocial outcomes in early-treated PKU-patients: A start toward standardized outcome measurement across development. Mol Genet Metab. 2011;104:S45-S51. doi:10.1016/j.ymgme.2011.09.036	Child quality of life	A general concept of well-being that refers to a combination of various life aspects (e.g., health, emotional, social), as it relates to PKU, and assessed from the child's perspective	Child life impact	Life Impact	TNO-AZL
van Spronsen	Cognitive, neurophysiological, neurological and psychosocial outcomes in early-treated PKU-patients: a start toward standardized outcome measurement across development	Molecular genetics and metabolism	2011	The Netherlands	Guideline/recommendation	N/A	N/A	PKU	Van Spronsen FJ, Huijbregts SCJ, Bosch AM, Leuzzi V. Cognitive, neurophysiological, neurological and psychosocial outcomes in early-treated PKU-patients: A start toward standardized outcome measurement across development. Mol Genet Metab. 2011;104:S45-S51. doi:10.1016/j.ymgme.2011.09.036	Child social impact and function	The effect of PKU on how a child thinks and feels about their social relationships and interactions and acts in social situations	Child life impact	Life Impact	TNO-AZL
van Spronsen	Cognitive, neurophysiological, neurological and psychosocial outcomes in early-treated PKU-patients: a start toward standardized outcome measurement across development	Molecular genetics and metabolism	2011	The Netherlands	Guideline/recommendation	N/A	N/A	PKU	Van Spronsen FJ, Huijbregts SCJ, Bosch AM, Leuzzi V. Cognitive, neurophysiological, neurological and psychosocial outcomes in early-treated PKU-patients: A start toward standardized outcome measurement across development. Mol Genet Metab. 2011;104:S45-S51. doi:10.1016/j.ymgme.2011.09.036	Temperament/personality	A pattern of thinking, feeling, and behaving in the environment that is unique to each person	Child behaviour, mental health, and temperament	Life Impact	TNO-AZL
van Spronsen	Cognitive, neurophysiological, neurological and psychosocial outcomes in early-treated PKU-patients: a start toward standardized outcome measurement across development	Molecular genetics and metabolism	2011	The Netherlands	Guideline/recommendation	N/A	N/A	PKU	Van Spronsen FJ, Huijbregts SCJ, Bosch AM, Leuzzi V. Cognitive, neurophysiological, neurological and psychosocial outcomes in early-treated PKU-patients: A start toward standardized outcome measurement across development. Mol Genet Metab. 2011;104:S45-S51. doi:10.1016/j.ymgme.2011.09.036	Attention-deficit hyperactivity disorder (ADHD) or ADHD-like symptoms	Not being able to focus, being overactive, not being able to control behaviour, or a combination of these that is outside the normal range of what's expected for a child's age and development	Child behaviour, mental health, and temperament	Life Impact	Unclear
van Spronsen	Cognitive, neurophysiological, neurological and psychosocial outcomes in early-treated PKU-patients: a start toward standardized outcome measurement across development	Molecular genetics and metabolism	2011	The Netherlands	Guideline/recommendation	N/A	N/A	PKU	Van Spronsen FJ, Huijbregts SCJ, Bosch AM, Leuzzi V. Cognitive, neurophysiological, neurological and psychosocial outcomes in early-treated PKU-patients: A start toward standardized outcome measurement across development. Mol Genet Metab. 2011;104:S45-S51. doi:10.1016/j.ymgme.2011.09.036	Cognition and intelligence/IQ	A child's learning abilities related to the activity and development of the brain	Cognition and development	Growth and Development	Unclear
van Spronsen	Cognitive, neurophysiological, neurological and psychosocial outcomes in early-treated PKU-patients: a start toward standardized outcome measurement across development	Molecular genetics and metabolism	2011	The Netherlands	Guideline/recommendation	N/A	N/A	PKU	Van Spronsen FJ, Huijbregts SCJ, Bosch AM, Leuzzi V. Cognitive, neurophysiological, neurological and psychosocial outcomes in early-treated PKU-patients: A start toward standardized outcome measurement across development. Mol Genet Metab. 2011;104:S45-S51. doi:10.1016/j.ymgme.2011.09.036	Internalizing mental health or mood disorders and associated symptoms	Feelings and moods of excessive worry and/or sadness	Child behaviour, mental health, and temperament	Life Impact	Unclear
van Spronsen	Cognitive, neurophysiological, neurological and psychosocial outcomes in early-treated PKU-patients: a start toward standardized outcome measurement across development	Molecular genetics and metabolism	2011	The Netherlands	Guideline/recommendation	N/A	N/A	PKU	Van Spronsen FJ, Huijbregts SCJ, Bosch AM, Leuzzi V. Cognitive, neurophysiological, neurological and psychosocial outcomes in early-treated PKU-patients: A start toward standardized outcome measurement across development. Mol Genet Metab. 2011;104:S45-S51. doi:10.1016/j.ymgme.2011.09.036	Sensorimotor and motor functioning	The ability to perceive and respond to the external environment, including the ability to move one's body or body parts	Cognition and development	Growth and Development	Unclear
van Spronsen	Cognitive, neurophysiological, neurological and psychosocial outcomes in early-treated PKU-patients: a start toward standardized outcome measurement across development	Molecular genetics and metabolism	2011	The Netherlands	Guideline/recommendation	N/A	N/A	PKU	Van Spronsen FJ, Huijbregts SCJ, Bosch AM, Leuzzi V. Cognitive, neurophysiological, neurological and psychosocial outcomes in early-treated PKU-patients: A start toward standardized outcome measurement across development. Mol Genet Metab. 2011;104:S45-S51. doi:10.1016/j.ymgme.2011.09.036	Academic achievement/School performance	Assessment of a child's performance and cognitive skills at school/in education	Cognition and development	Growth and Development
van Spronsen	Cognitive, neurophysiological, neurological and psychosocial outcomes in early-treated PKU-patients: a start toward standardized outcome measurement across development	Molecular genetics and metabolism	2011	The Netherlands	Guideline/recommendation	N/A	N/A	PKU	Van Spronsen FJ, Huijbregts SCJ, Bosch AM, Leuzzi V. Cognitive, neurophysiological, neurological and psychosocial outcomes in early-treated PKU-patients: A start toward standardized outcome measurement across development. Mol Genet Metab. 2011;104:S45-S51. doi:10.1016/j.ymgme.2011.09.036	Musculoskeletal health	The assessment of functioning, growth and components of the musculoskeletal system (which provides form, support, stability, and movement to the body and is made up of bones, muscles, etc) that can help identify certain health or nutritional issues	Monitoring of non disease-specific biomarkers and surrogate outcomes	Pathophysiological Manifestations
van Spronsen	Cognitive, neurophysiological, neurological and psychosocial outcomes in early-treated PKU-patients: a start toward standardized outcome measurement across development	Molecular genetics and metabolism	2011	The Netherlands	Guideline/recommendation	N/A	N/A	PKU	Van Spronsen FJ, Huijbregts SCJ, Bosch AM, Leuzzi V. Cognitive, neurophysiological, neurological and psychosocial outcomes in early-treated PKU-patients: A start toward standardized outcome measurement across development. Mol Genet Metab. 2011;104:S45-S51. doi:10.1016/j.ymgme.2011.09.036	Neurological health – Biomarkers and surrogate outcomes	Biological indicators of nervous system functioning. They can help identify issues related to the body's nervous system, or measure how well the body responds to a treatment	Monitoring of non disease-specific biomarkers and surrogate outcomes	Pathophysiological Manifestations
van Spronsen	Cognitive, neurophysiological, neurological and psychosocial outcomes in early-treated PKU-patients: a start toward standardized outcome measurement across development	Molecular genetics and metabolism	2011	The Netherlands	Guideline/recommendation	N/A	N/A	PKU	Van Spronsen FJ, Huijbregts SCJ, Bosch AM, Leuzzi V. Cognitive, neurophysiological, neurological and psychosocial outcomes in early-treated PKU-patients: A start toward standardized outcome measurement across development. Mol Genet Metab. 2011;104:S45-S51. doi:10.1016/j.ymgme.2011.09.036	Neurological Health – Clinical Symptoms and Diagnoses	Signs of illness observed by doctors during an examination, or diseases identified by a doctor that are related to the body's nerves or nervous system	Monitoring of non disease-specific biomarkers and surrogate outcomes	Pathophysiological Manifestations
Gunduz	Comparison of atherogenic risk factors among poorly controlled and well-controlled adolescent phenylketonuria patients	Cardiology in the young	2016	Turkey	Observational study	103	11-17 years	PKU	Gündüz M, Çakar S, Kuyum P, Makay B, Arslan N. Comparison of atherogenic risk factors among poorly controlled and well-controlled adolescent phenylketonuria patients. Cardiol Young. 2016;26(5):901-908. doi:10.1017/S104795111500150X	Biomarkers of vitamins and trace minerals	Biological molecules found in blood, body fluids or tissues that indicate the levels of vitamins, minerals, and food components that help support overall health and play important roles in cell metabolism and neurological functions	Monitoring of non disease-specific biomarkers and surrogate outcomes	Pathophysiological Manifestations
Gunduz	Comparison of atherogenic risk factors among poorly controlled and well-controlled adolescent phenylketonuria patients	Cardiology in the young	2016	Turkey	Observational study	103	11-17 years	PKU	Gündüz M, Çakar S, Kuyum P, Makay B, Arslan N. Comparison of atherogenic risk factors among poorly controlled and well-controlled adolescent phenylketonuria patients. Cardiol Young. 2016;26(5):901-908. doi:10.1017/S104795111500150X	Blood health	The assessment of components (e.g., red blood cells, platelets) of blood in the body or their proper functioning; it can help identify certain health or nutritional issues	Monitoring of non disease-specific biomarkers and surrogate outcomes	Pathophysiological Manifestations
Gunduz	Comparison of atherogenic risk factors among poorly controlled and well-controlled adolescent phenylketonuria patients	Cardiology in the young	2016	Turkey	Observational study	103	11-17 years	PKU	Gündüz M, Çakar S, Kuyum P, Makay B, Arslan N. Comparison of atherogenic risk factors among poorly controlled and well-controlled adolescent phenylketonuria patients. Cardiol Young. 2016;26(5):901-908. doi:10.1017/S104795111500150X	Body mass index, overweight, or obesity status	Indicators of having an accumulation of fat in the body that is higher than expected and may have negative effects on one's health	Physical growth and anthropometry	Growth and Development
Gunduz	Comparison of atherogenic risk factors among poorly controlled and well-controlled adolescent phenylketonuria patients	Cardiology in the young	2016	Turkey	Observational study	103	11-17 years	PKU	Gündüz M, Çakar S, Kuyum P, Makay B, Arslan N. Comparison of atherogenic risk factors among poorly controlled and well-controlled adolescent phenylketonuria patients. Cardiol Young. 2016;26(5):901-908. doi:10.1017/S104795111500150X	Concentration of amino acids other than Phe/Tyr in the blood	Amount of specific amino acids (besides phenylalanine or tyrosine) in the blood. Amino acids are food components that the body uses to build specialized proteins	Monitoring of non disease-specific biomarkers and surrogate outcomes	Pathophysiological Manifestations
Gunduz	Comparison of atherogenic risk factors among poorly controlled and well-controlled adolescent phenylketonuria patients	Cardiology in the young	2016	Turkey	Observational study	103	11-17 years	PKU	Gündüz M, Çakar S, Kuyum P, Makay B, Arslan N. Comparison of atherogenic risk factors among poorly controlled and well-controlled adolescent phenylketonuria patients. Cardiol Young. 2016;26(5):901-908. doi:10.1017/S104795111500150X	Metabolic syndrome/energy metabolism	Indicators of the body's activities to convert food and nutrients into energy that the body can use. Metabolic syndrome is present when these processes are not working properly, raising one's risk for heart disease and other health problems	Monitoring of non disease-specific biomarkers and surrogate outcomes	Pathophysiological Manifestations
Gunduz	Comparison of atherogenic risk factors among poorly controlled and well-controlled adolescent phenylketonuria patients	Cardiology in the young	2016	Turkey	Observational study	103	11-17 years	PKU	Gündüz M, Çakar S, Kuyum P, Makay B, Arslan N. Comparison of atherogenic risk factors among poorly controlled and well-controlled adolescent phenylketonuria patients. Cardiol Young. 2016;26(5):901-908. doi:10.1017/S104795111500150X	Phenylalanine concentration in the blood or other tissues	How much phenylalanine there is in the blood or other tissues and whether the level is consistent with the targeted level	Monitoring of disease-specific biomarkers and surrogate outcomes	Pathophysiological Manifestations
Renani	Comparison of face to face and non-face training methods by parents on the children serum phenylalanine levels with Phenylketonuria	Jundishapur Journal of Chronic Disease Care. 2013;2(4): 40-48	2013	Iran	Trial	45	1-18 years	PKU	Renani HA, Hemmatipour A, Hakim A, Aminzadeh M. Comparison of face to face and non-face training methods by parents on the children serum phenylalanine levels with Phenylketonuria. Jundishapur J Chronic Dis Care. 2013;2(4):40-48.	Caregiver/family acceptability of the PKU diet	How a caregiver of a child with PKU feels about the diet	Disease management and food attitudes and behaviours	Life Impact
Renani	Comparison of face to face and non-face training methods by parents on the children serum phenylalanine levels with Phenylketonuria	Jundishapur Journal of Chronic Disease Care. 2013;2(4): 40-48	2013	Iran	Trial	45	1-18 years	PKU	Renani HA, Hemmatipour A, Hakim A, Aminzadeh M. Comparison of face to face and non-face training methods by parents on the children serum phenylalanine levels with Phenylketonuria. Jundishapur J Chronic Dis Care. 2013;2(4):40-48.	Phenylalanine concentration in the blood or other tissues	How much phenylalanine there is in the blood or other tissues and whether the level is consistent with the targeted level	Monitoring of disease-specific biomarkers and surrogate outcomes	Pathophysiological Manifestations
Viau	Correlation of age-specific phenylalanine levels with intellectual outcome in patients with phenylketonuria	Journal of inherited metabolic disease	2011	United States	Observational study	55	6-22 years	PKU	Viau KS, Wengreen HJ, Ernst SL, Cantor NL, Furtado L V., Longo N. Correlation of age-specific phenylalanine levels with intellectual outcome in patients with phenylketonuria. J Inherit Metab Dis. 2011;34(4):963-971. doi:10.1007/s10545-011-9329-1	Cognition and intelligence/IQ	A child's learning abilities related to the activity and development of the brain	Cognition and development	Growth and Development	Wechsler (age-appropriate version)
Viau	Correlation of age-specific phenylalanine levels with intellectual outcome in patients with phenylketonuria	Journal of inherited metabolic disease	2011	United States	Observational study	55	6-22 years	PKU	Viau KS, Wengreen HJ, Ernst SL, Cantor NL, Furtado L V., Longo N. Correlation of age-specific phenylalanine levels with intellectual outcome in patients with phenylketonuria. J Inherit Metab Dis. 2011;34(4):963-971. doi:10.1007/s10545-011-9329-1	Concentration of amino acids other than Phe/Tyr in the blood	Amount of specific amino acids (besides phenylalanine or tyrosine) in the blood. Amino acids are food components that the body uses to build specialized proteins	Monitoring of non disease-specific biomarkers and surrogate outcomes	Pathophysiological Manifestations
Viau	Correlation of age-specific phenylalanine levels with intellectual outcome in patients with phenylketonuria	Journal of inherited metabolic disease	2011	United States	Observational study	55	6-22 years	PKU	Viau KS, Wengreen HJ, Ernst SL, Cantor NL, Furtado L V., Longo N. Correlation of age-specific phenylalanine levels with intellectual outcome in patients with phenylketonuria. J Inherit Metab Dis. 2011;34(4):963-971. doi:10.1007/s10545-011-9329-1	Frequency of phenylalanine or tyrosine monitoring	How often blood phenylalanine (Phe) or tyrosine levels are checked to see if the levels are within the target range	Monitoring of disease-specific biomarkers and surrogate outcomes	Pathophysiological Manifestations
Viau	Correlation of age-specific phenylalanine levels with intellectual outcome in patients with phenylketonuria	Journal of inherited metabolic disease	2011	United States	Observational study	55	6-22 years	PKU	Viau KS, Wengreen HJ, Ernst SL, Cantor NL, Furtado L V., Longo N. Correlation of age-specific phenylalanine levels with intellectual outcome in patients with phenylketonuria. J Inherit Metab Dis. 2011;34(4):963-971. doi:10.1007/s10545-011-9329-1	Phenylalanine concentration in the blood or other tissues	How much phenylalanine there is in the blood or other tissues and whether the level is consistent with the targeted level	Monitoring of disease-specific biomarkers and surrogate outcomes	Pathophysiological Manifestations
van der Hilst	Cost-effectiveness of neonatal screening for medium chain acyl-CoA dehydrogenase deficiency: The homogeneous population of The Netherlands	The Journal of Pediatrics	2007	The Netherlands	Observational study	116	Newborns	MCADD	van der Hilst CS, Derks TGJ, Reijngoud D-J, Smit GPA, TenVergert EM. Cost-Effectiveness of Neonatal Screening for Medium Chain acyl-CoA Dehydrogenase Deficiency: The Homogeneous Population of the Netherlands. J Pediatr. 2007;August:115-120. doi:10.1016/j.jpeds.2007.03.013	Caregiver/family economic impact	The financial effects of MCAD deficiency on the child's family	Child and caregiver/family life impact	Life Impact
van der Hilst	Cost-effectiveness of neonatal screening for medium chain acyl-CoA dehydrogenase deficiency: The homogeneous population of The Netherlands	The Journal of Pediatrics	2007	The Netherlands	Observational study	116	Newborns	MCADD	van der Hilst CS, Derks TGJ, Reijngoud D-J, Smit GPA, TenVergert EM. Cost-Effectiveness of Neonatal Screening for Medium Chain acyl-CoA Dehydrogenase Deficiency: The Homogeneous Population of the Netherlands. J Pediatr. 2007;August:115-120. doi:10.1016/j.jpeds.2007.03.013	Costs of care	The financial cost of health care services	Health service use and costs	Resource Use
Hatam	Cost-utility analysis of neonatal screening program, Shiraz University of Medical Sciences, Shiraz, Iran, 2010	Iranian journal of pediatrics	2013	Iran	Observational study	>5 (exact number not clear)	Newborns	MCADD	Hatam N, Shirvani S, Javanbakht M, Askarian M, Rastegar M. Cost-utility analysis of neonatal screening program, Shiraz University of Medical Sciences, Shiraz, Iran, 2010. Iran J Pediatr. 2013;23(5):493-500.	Child quality of life	A general concept of well-being that refers to a combination of various life aspects (e.g., health, emotional, social), as it relates to MCAD deficiency, and assessed from the child's perspective	Child and caregiver/family life impact	Life Impact	Unclear
Hatam	Cost-utility analysis of neonatal screening program, Shiraz University of Medical Sciences, Shiraz, Iran, 2010	Iranian journal of pediatrics	2013	Iran	Observational study	>5 (exact number not clear)	Newborns	PKU	Hatam N, Shirvani S, Javanbakht M, Askarian M, Rastegar M. Cost-utility analysis of neonatal screening program, Shiraz University of Medical Sciences, Shiraz, Iran, 2010. Iran J Pediatr. 2013;23(5):493-500.	Child quality of life	A general concept of well-being that refers to a combination of various life aspects (e.g., health, emotional, social), as it relates to PKU, and assessed from the child's perspective	Child life impact	Life Impact	Unclear
Hatam	Cost-utility analysis of neonatal screening program, Shiraz University of Medical Sciences, Shiraz, Iran, 2010	Iranian journal of pediatrics	2013	Iran	Observational study	>5 (exact number not clear)	Newborns	PKU	Hatam N, Shirvani S, Javanbakht M, Askarian M, Rastegar M. Cost-utility analysis of neonatal screening program, Shiraz University of Medical Sciences, Shiraz, Iran, 2010. Iran J Pediatr. 2013;23(5):493-500.	Costs of care	The financial cost of health care services	Health service use and costs	Resource Use
Hatam	Cost-utility analysis of neonatal screening program, Shiraz University of Medical Sciences, Shiraz, Iran, 2010	Iranian journal of pediatrics	2013	Iran	Observational study	>5 (exact number not clear)	Newborns	PKU	Hatam N, Shirvani S, Javanbakht M, Askarian M, Rastegar M. Cost-utility analysis of neonatal screening program, Shiraz University of Medical Sciences, Shiraz, Iran, 2010. Iran J Pediatr. 2013;23(5):493-500.	Hospitalization	Measures related to frequency or length of time spent at the hospital during an overnight stay	Health service use and costs	Resource Use
Hatam	Cost-utility analysis of neonatal screening program, Shiraz University of Medical Sciences, Shiraz, Iran, 2010	Iranian journal of pediatrics	2013	Iran	Observational study	>5 (exact number not clear)	Newborns	MCADD	Hatam N, Shirvani S, Javanbakht M, Askarian M, Rastegar M. Cost-utility analysis of neonatal screening program, Shiraz University of Medical Sciences, Shiraz, Iran, 2010. Iran J Pediatr. 2013;23(5):493-500.	Costs of care	The financial cost of health care services	Health service use and costs	Resource Use
Hatam	Cost-utility analysis of neonatal screening program, Shiraz University of Medical Sciences, Shiraz, Iran, 2010	Iranian journal of pediatrics	2013	Iran	Observational study	>5 (exact number not clear)	Newborns	MCADD	Hatam N, Shirvani S, Javanbakht M, Askarian M, Rastegar M. Cost-utility analysis of neonatal screening program, Shiraz University of Medical Sciences, Shiraz, Iran, 2010. Iran J Pediatr. 2013;23(5):493-500.	Hospitalization	Measures related to frequency or length of time spent at the hospital during an overnight stay	Health service use and costs	Resource Use
Liebl	Data required for the evaluation of newborn screening programmes.	Eur J Pediatr	2003	Germany	Guideline/recommendation	N/A	N/A	MCADD	Liebl B, Nennstiel-Ratzel U, Roscher A, von Kries R. Data required for the evaluation of newborn screening programmes. Eur J Pediatr. 2003;162:S57-S61. doi:10.1007/s00431-003-1354-0	Overall child development	Process of change across a combination of physical, emotional, cognitive, social, and language areas over the course of childhood	Cognition and development	Growth and Development	Unclear
Liebl	Data required for the evaluation of newborn screening programmes.	Eur J Pediatr	2003	Germany	Guideline/recommendation	N/A	N/A	PKU	Liebl B, Nennstiel-Ratzel U, Roscher A, von Kries R. Data required for the evaluation of newborn screening programmes. Eur J Pediatr. 2003;162:S57-S61. doi:10.1007/s00431-003-1354-0	Overall child development	Process of change across a combination of physical, emotional, cognitive, social, and language areas over the course of childhood	Cognition and development	Growth and Development	Unclear
Liebl	Data required for the evaluation of newborn screening programmes.	Eur J Pediatr	2003	Germany	Guideline/recommendation	N/A	N/A	PKU	Liebl B, Nennstiel-Ratzel U, Roscher A, von Kries R. Data required for the evaluation of newborn screening programmes. Eur J Pediatr. 2003;162:S57-S61. doi:10.1007/s00431-003-1354-0	Neurological Health – Clinical Symptoms and Diagnoses	Signs of illness observed by doctors during an examination, or diseases identified by a doctor that are related to the body's nerves or nervous system	Monitoring of non disease-specific biomarkers and surrogate outcomes	Pathophysiological Manifestations
Liebl	Data required for the evaluation of newborn screening programmes.	Eur J Pediatr	2003	Germany	Guideline/recommendation	N/A	N/A	MCADD	Liebl B, Nennstiel-Ratzel U, Roscher A, von Kries R. Data required for the evaluation of newborn screening programmes. Eur J Pediatr. 2003;162:S57-S61. doi:10.1007/s00431-003-1354-0	Metabolic decompensation	A serious health condition associated with low blood glucose and the build-up or deficiency of by-products of bodily processes. It may be caused by existing illness and/or fasting in people with MCAD deficiency. It can result in the dysfunction of organs, including the brain. Also called a metabolic crisis	Acute disease-specific manifestations	Pathophysiological Manifestations
Liebl	Data required for the evaluation of newborn screening programmes.	Eur J Pediatr	2003	Germany	Guideline/recommendation	N/A	N/A	MCADD	Liebl B, Nennstiel-Ratzel U, Roscher A, von Kries R. Data required for the evaluation of newborn screening programmes. Eur J Pediatr. 2003;162:S57-S61. doi:10.1007/s00431-003-1354-0	Possession or use of an emergency card or letter	Whether or not the child or family has been given a document with instructions for emergency department treatment during a period of short-term illness	Disease management and feeding behaviours	Life Impact
Liebl	Data required for the evaluation of newborn screening programmes.	Eur J Pediatr	2003	Germany	Guideline/recommendation	N/A	N/A	MCADD	Liebl B, Nennstiel-Ratzel U, Roscher A, von Kries R. Data required for the evaluation of newborn screening programmes. Eur J Pediatr. 2003;162:S57-S61. doi:10.1007/s00431-003-1354-0	Seizures	A sudden, larger than normal electrical discharge in the brain that disrupts the normal activity of the nerve cells, and may cause a change in a person's behaviour or function	Acute disease-specific manifestations	Pathophysiological Manifestations
Liebl	Data required for the evaluation of newborn screening programmes.	Eur J Pediatr	2003	Germany	Guideline/recommendation	N/A	N/A	MCADD	Liebl B, Nennstiel-Ratzel U, Roscher A, von Kries R. Data required for the evaluation of newborn screening programmes. Eur J Pediatr. 2003;162:S57-S61. doi:10.1007/s00431-003-1354-0	Sick day plan	Whether a health care provider has given a patient's caregiver/family instructions developed by the primary (metabolic) clinician to follow if the patient has a short-term illness	Disease management and feeding behaviours	Life Impact
White	Deficits in memory strategy use related to prefrontal dysfunction during early development: Evidence from children with phenylketonuria	Neuropsychology	2001	United States	Observational study	46	6-17 years	PKU	White DA, Nortz MJ, Mandernach T, Huntington K, Steiner RD. Deficits in memory strategy use related to prefrontal dysfunction during early development: Evidence from children with phenylketonuria. Neuropsychology. 2001;15(2):221-229. doi:10.1037/0894-4105.15.2.221	Executive Functioning	Deliberate, conscious control over one's own thoughts, actions and emotions. Examples of skills related to executive functioning include goal-setting, planning, reasoning, and problem-solving	Cognition and development	Growth and Development	California Verbal Learning Test
White	Deficits in memory strategy use related to prefrontal dysfunction during early development: Evidence from children with phenylketonuria	Neuropsychology	2001	United States	Observational study	46	6-17 years	PKU	White DA, Nortz MJ, Mandernach T, Huntington K, Steiner RD. Deficits in memory strategy use related to prefrontal dysfunction during early development: Evidence from children with phenylketonuria. Neuropsychology. 2001;15(2):221-229. doi:10.1037/0894-4105.15.2.221	Executive Functioning	Deliberate, conscious control over one's own thoughts, actions and emotions. Examples of skills related to executive functioning include goal-setting, planning, reasoning, and problem-solving	Cognition and development	Growth and Development	McCarthy Scales of Children's Abilities
White	Deficits in memory strategy use related to prefrontal dysfunction during early development: Evidence from children with phenylketonuria	Neuropsychology	2001	United States	Observational study	46	6-17 years	PKU	White DA, Nortz MJ, Mandernach T, Huntington K, Steiner RD. Deficits in memory strategy use related to prefrontal dysfunction during early development: Evidence from children with phenylketonuria. Neuropsychology. 2001;15(2):221-229. doi:10.1037/0894-4105.15.2.221	Cognition and intelligence/IQ	A child's learning abilities related to the activity and development of the brain	Cognition and development	Growth and Development	Stroop Task
White	Deficits in memory strategy use related to prefrontal dysfunction during early development: Evidence from children with phenylketonuria	Neuropsychology	2001	United States	Observational study	46	6-17 years	PKU	White DA, Nortz MJ, Mandernach T, Huntington K, Steiner RD. Deficits in memory strategy use related to prefrontal dysfunction during early development: Evidence from children with phenylketonuria. Neuropsychology. 2001;15(2):221-229. doi:10.1037/0894-4105.15.2.221	Cognition and intelligence/IQ	A child's learning abilities related to the activity and development of the brain	Cognition and development	Growth and Development	Unclear
White	Deficits in memory strategy use related to prefrontal dysfunction during early development: Evidence from children with phenylketonuria	Neuropsychology	2001	United States	Observational study	46	6-17 years	PKU	White DA, Nortz MJ, Mandernach T, Huntington K, Steiner RD. Deficits in memory strategy use related to prefrontal dysfunction during early development: Evidence from children with phenylketonuria. Neuropsychology. 2001;15(2):221-229. doi:10.1037/0894-4105.15.2.221	Executive Functioning	Deliberate, conscious control over one's own thoughts, actions and emotions. Examples of skills related to executive functioning include goal-setting, planning, reasoning, and problem-solving	Cognition and development	Growth and Development	Wisconsin Card Sorting Test
Item	Demethylation of the promoter region of GPX3 in a newborn with classical phenylketonuria	Clinical biochemistry	2017	Austria	Observational study	40	Newborns	PKU	Item CB, Escueta S, Schanzer A, et al. Demethylation of the promoter region of GPX3 in a newborn with classical phenylketonuria. Clin Biochem. 2017;50(3):159-161. doi:10.1016/j.clinbiochem.2016.10.001	Phenylalanine concentration in the blood or other tissues	How much phenylalanine there is in the blood or other tissues and whether the level is consistent with the targeted level	Monitoring of disease-specific biomarkers and surrogate outcomes	Pathophysiological Manifestations
Lucas	Dental disease indices and caries related oral microflora in children with phenylketonuria	Journal of Dentristry for Children	2001	United Kingdom	Observational study	41	3-15 years	PKU	Lucas VS, Contreras A, Loukissa M, Roberts GJ. Dental disease indices and caries related oral microflora in children with phenylketonuria. J Dent Child. 2001;68(4):263-267.	Dental and oral health	An assessment of the health of an individual's mouth and teeth	Monitoring of non disease-specific biomarkers and surrogate outcomes	Pathophysiological Manifestations
Lucas	Dental disease indices and caries related oral microflora in children with phenylketonuria	Journal of Dentristry for Children	2001	United Kingdom	Observational study	41	3-15 years	PKU	Lucas VS, Contreras A, Loukissa M, Roberts GJ. Dental disease indices and caries related oral microflora in children with phenylketonuria. J Dent Child. 2001;68(4):263-267.	Dietary intake of vitamins and minerals	Indicators of the consumption of micronutrients from food (e.g., vegetables, proteins, whole grains). Vitamins and minerals help support overall health and play important roles in cell metabolism and neurological functions	Disease management and food attitudes and behaviours	Life Impact
Gunduz	Depression and anxiety among parents of phenylketonuria children	Neurosciences	2015	Turkey	Observational study	97	Children (age range not specified)	PKU	Gunduz M, Arslan N, Unal O, Cakar S, Kuyum P, Bulbul SF. Depression and anxiety among parents of phenylketonuria children. Neurosciences. 2015;20(4):350-356. doi:10.17712/nsj.2015.4.20150319	Internalizing mental health or mood disorders and associated symptoms	Feelings and moods of excessive worry and/or sadness	Child behaviour, mental health, and temperament	Life Impact	Beck Depression Inventory
Gunduz	Depression and anxiety among parents of phenylketonuria children	Neurosciences	2015	Turkey	Observational study	97	Children (age range not specified)	PKU	Gunduz M, Arslan N, Unal O, Cakar S, Kuyum P, Bulbul SF. Depression and anxiety among parents of phenylketonuria children. Neurosciences. 2015;20(4):350-356. doi:10.17712/nsj.2015.4.20150319	Internalizing mental health or mood disorders and associated symptoms	Feelings and moods of excessive worry and/or sadness	Child behaviour, mental health, and temperament	Life Impact	State-Trait Anxiety Inventory
Leuzzi	Derangement of the dopaminergic system in phenylketonuria: study of the event-related potential (P300)	Journal of inherited metabolic disease	2000	Italy	Observational study	49	7-22 years	PKU	Leuzzi V, Seri S, Cerquiglini A, Carducci C, Carducci C, Antonozzi I. Derangement of the dopaminergic system in phenylketonuria: Study of the event-related potential (P300). J Inherit Metab Dis. 2000;23(4):317-320. doi:10.1023/A:1005646206348	Cognition and intelligence/IQ	A child's learning abilities related to the activity and development of the brain	Cognition and development	Growth and Development	Unclear
Leuzzi	Derangement of the dopaminergic system in phenylketonuria: study of the event-related potential (P300)	Journal of inherited metabolic disease	2000	Italy	Observational study	49	7-22 years	PKU	Leuzzi V, Seri S, Cerquiglini A, Carducci C, Carducci C, Antonozzi I. Derangement of the dopaminergic system in phenylketonuria: Study of the event-related potential (P300). J Inherit Metab Dis. 2000;23(4):317-320. doi:10.1023/A:1005646206348	Neurological health – Biomarkers and surrogate outcomes	Biological indicators of nervous system functioning. They can help identify issues related to the body's nervous system, or measure how well the body responds to a treatment	Monitoring of non disease-specific biomarkers and surrogate outcomes	Pathophysiological Manifestations
Leuzzi	Derangement of the dopaminergic system in phenylketonuria: study of the event-related potential (P300)	Journal of inherited metabolic disease	2000	Italy	Observational study	49	7-22 years	PKU	Leuzzi V, Seri S, Cerquiglini A, Carducci C, Carducci C, Antonozzi I. Derangement of the dopaminergic system in phenylketonuria: Study of the event-related potential (P300). J Inherit Metab Dis. 2000;23(4):317-320. doi:10.1023/A:1005646206348	Phenylalanine concentration in the blood or other tissues	How much phenylalanine there is in the blood or other tissues and whether the level is consistent with the targeted level	Monitoring of disease-specific biomarkers and surrogate outcomes	Pathophysiological Manifestations
Leuzzi	Derangement of the dopaminergic system in phenylketonuria: study of the event-related potential (P300)	Journal of inherited metabolic disease	2000	Italy	Observational study	49	7-22 years	PKU	Leuzzi V, Seri S, Cerquiglini A, Carducci C, Carducci C, Antonozzi I. Derangement of the dopaminergic system in phenylketonuria: Study of the event-related potential (P300). J Inherit Metab Dis. 2000;23(4):317-320. doi:10.1023/A:1005646206348	Phenylalanine to tyrosine ratio	How much phenylalanine there is in the blood compared to how much tyrosine there is in the blood	Monitoring of disease-specific biomarkers and surrogate outcomes	Pathophysiological Manifestations
Leuzzi	Derangement of the dopaminergic system in phenylketonuria: study of the event-related potential (P300)	Journal of inherited metabolic disease	2000	Italy	Observational study	49	7-22 years	PKU	Leuzzi V, Seri S, Cerquiglini A, Carducci C, Carducci C, Antonozzi I. Derangement of the dopaminergic system in phenylketonuria: Study of the event-related potential (P300). J Inherit Metab Dis. 2000;23(4):317-320. doi:10.1023/A:1005646206348	Tyrosine concentration in the blood	How much tyrosine there is in the blood	Monitoring of disease-specific biomarkers and surrogate outcomes	Pathophysiological Manifestations
Pangkanon	Detection of phenylketonuria by the newborn screening program in Thailand	The Southeast Asian journal of tropical medicine and public health	2009	Thailand	Observational study	20	Children (age range not specified)	PKU	Pangkanon S, Charoensiriwatana W, Janejai N, Boonwanich W, Chaisomchit S. Detection of Phenylketonuria by the Newborn Screening Program in Thailand. Southeast Asian Jounral Trop Med Public Heal. 2009;40(3):525-529.	Behaviour problems and externalizing mental health or behaviour disorders	A pattern of disruptive actions observed over a period of time that cause problems in school, at home and in social situations. In some cases, these problems may be formally diagnosed as a behaviour disorder	Child behaviour, mental health, and temperament	Life Impact	Unclear
Pangkanon	Detection of phenylketonuria by the newborn screening program in Thailand	The Southeast Asian journal of tropical medicine and public health	2009	Thailand	Observational study	20	Children (age range not specified)	PKU	Pangkanon S, Charoensiriwatana W, Janejai N, Boonwanich W, Chaisomchit S. Detection of Phenylketonuria by the Newborn Screening Program in Thailand. Southeast Asian Jounral Trop Med Public Heal. 2009;40(3):525-529.	Overall child development	Process of change across a combination of physical, emotional, cognitive, social, and language areas over the course of childhood	Cognition and development	Growth and Development	Unclear
Pangkanon	Detection of phenylketonuria by the newborn screening program in Thailand	The Southeast Asian journal of tropical medicine and public health	2009	Thailand	Observational study	20	Children (age range not specified)	PKU	Pangkanon S, Charoensiriwatana W, Janejai N, Boonwanich W, Chaisomchit S. Detection of Phenylketonuria by the Newborn Screening Program in Thailand. Southeast Asian Jounral Trop Med Public Heal. 2009;40(3):525-529.	Adherence to PKU diet	The extent to which someone sticks to a special diet (e.g., formula, medical food, low-protein foods) prescribed specifically for someone with PKU	Disease management and food attitudes and behaviours	Life Impact
Pangkanon	Detection of phenylketonuria by the newborn screening program in Thailand	The Southeast Asian journal of tropical medicine and public health	2009	Thailand	Observational study	20	Children (age range not specified)	PKU	Pangkanon S, Charoensiriwatana W, Janejai N, Boonwanich W, Chaisomchit S. Detection of Phenylketonuria by the Newborn Screening Program in Thailand. Southeast Asian Jounral Trop Med Public Heal. 2009;40(3):525-529.	Dermatological health	The assessment of functioning and components of the skin that can help identify certain health or nutritional issues	Monitoring of non disease-specific biomarkers and surrogate outcomes	Pathophysiological Manifestations
Pangkanon	Detection of phenylketonuria by the newborn screening program in Thailand	The Southeast Asian journal of tropical medicine and public health	2009	Thailand	Observational study	20	Children (age range not specified)	PKU	Pangkanon S, Charoensiriwatana W, Janejai N, Boonwanich W, Chaisomchit S. Detection of Phenylketonuria by the Newborn Screening Program in Thailand. Southeast Asian Jounral Trop Med Public Heal. 2009;40(3):525-529.	Growth	Measurable changes in weight and height over a period of time	Physical growth and anthropometry	Growth and Development
Pangkanon	Detection of phenylketonuria by the newborn screening program in Thailand	The Southeast Asian journal of tropical medicine and public health	2009	Thailand	Observational study	20	Children (age range not specified)	PKU	Pangkanon S, Charoensiriwatana W, Janejai N, Boonwanich W, Chaisomchit S. Detection of Phenylketonuria by the Newborn Screening Program in Thailand. Southeast Asian Jounral Trop Med Public Heal. 2009;40(3):525-529.	Learning difficulties / disabilities	Problems with one or more of the following skills: listening, thinking, speaking, reading, writing, remembering, spelling, or doing math	Cognition and development	Growth and Development
Pangkanon	Detection of phenylketonuria by the newborn screening program in Thailand	The Southeast Asian journal of tropical medicine and public health	2009	Thailand	Observational study	20	Children (age range not specified)	PKU	Pangkanon S, Charoensiriwatana W, Janejai N, Boonwanich W, Chaisomchit S. Detection of Phenylketonuria by the Newborn Screening Program in Thailand. Southeast Asian Jounral Trop Med Public Heal. 2009;40(3):525-529.	Neurological Health – Clinical Symptoms and Diagnoses	Signs of illness observed by doctors during an examination, or diseases identified by a doctor that are related to the body's nerves or nervous system	Monitoring of non disease-specific biomarkers and surrogate outcomes	Pathophysiological Manifestations
Hinton	Developing a public health-tracking system for follow-up of newborn screening metabolic conditions: a four-state pilot project structure and initial findings	Genet Med.	2014	United States	Observational study	261	Newborns	PKU	Hinton CF, Mai CT, Nabukera SK, et al. Developing a public health-tracking system for follow-up of newborn screening metabolic conditions: a four-state pilot project structure and initial findings. Genet Med. 2014;16(6):484-490. doi:10.1038/gim.2013.177	Death	The end of a person's life	Death	Death
Hinton	Developing a public health-tracking system for follow-up of newborn screening metabolic conditions: a four-state pilot project structure and initial findings	Genet Med.	2014	United States	Observational study	261	Newborns	PKU	Hinton CF, Mai CT, Nabukera SK, et al. Developing a public health-tracking system for follow-up of newborn screening metabolic conditions: a four-state pilot project structure and initial findings. Genet Med. 2014;16(6):484-490. doi:10.1038/gim.2013.177	Emergency department use	Measures related to the frequency or nature of visits to the emergency department at the hospital	Health service use and costs	Resource Use
Hinton	Developing a public health-tracking system for follow-up of newborn screening metabolic conditions: a four-state pilot project structure and initial findings	Genet Med.	2014	United States	Observational study	261	Newborns	PKU	Hinton CF, Mai CT, Nabukera SK, et al. Developing a public health-tracking system for follow-up of newborn screening metabolic conditions: a four-state pilot project structure and initial findings. Genet Med. 2014;16(6):484-490. doi:10.1038/gim.2013.177	Genetic counseling and family cascade carrier testing	The frequency or nature of use of genetic specialists for counseling or screening related to PKU	Health service use and costs	Resource Use
Hinton	Developing a public health-tracking system for follow-up of newborn screening metabolic conditions: a four-state pilot project structure and initial findings	Genet Med.	2014	United States	Observational study	261	Newborns	PKU	Hinton CF, Mai CT, Nabukera SK, et al. Developing a public health-tracking system for follow-up of newborn screening metabolic conditions: a four-state pilot project structure and initial findings. Genet Med. 2014;16(6):484-490. doi:10.1038/gim.2013.177	Hospitalization	Measures related to frequency or length of time spent at the hospital during an overnight stay	Health service use and costs	Resource Use
Hinton	Developing a public health-tracking system for follow-up of newborn screening metabolic conditions: a four-state pilot project structure and initial findings	Genet Med.	2014	United States	Observational study	261	Newborns	PKU	Hinton CF, Mai CT, Nabukera SK, et al. Developing a public health-tracking system for follow-up of newborn screening metabolic conditions: a four-state pilot project structure and initial findings. Genet Med. 2014;16(6):484-490. doi:10.1038/gim.2013.177	Outpatient care use	The frequency or nature of use of hospital services during a visit to the hospital where one does not stay in the hospital overnight	Health service use and costs	Resource Use
Hinton	Developing a public health-tracking system for follow-up of newborn screening metabolic conditions: a four-state pilot project structure and initial findings	Genet Med.	2014	United States	Observational study	261	Newborns	MCADD	Hinton CF, Mai CT, Nabukera SK, et al. Developing a public health-tracking system for follow-up of newborn screening metabolic conditions: a four-state pilot project structure and initial findings. Genet Med. 2014;16(6):484-490. doi:10.1038/gim.2013.177	Death	The end of a person's life	Death	Death
Hinton	Developing a public health-tracking system for follow-up of newborn screening metabolic conditions: a four-state pilot project structure and initial findings	Genet Med.	2014	United States	Observational study	261	Newborns	MCADD	Hinton CF, Mai CT, Nabukera SK, et al. Developing a public health-tracking system for follow-up of newborn screening metabolic conditions: a four-state pilot project structure and initial findings. Genet Med. 2014;16(6):484-490. doi:10.1038/gim.2013.177	Emergency department use	Measures related to the frequency or nature of visits to the emergency department at the hospital	Health service use and costs	Resource Use
Hinton	Developing a public health-tracking system for follow-up of newborn screening metabolic conditions: a four-state pilot project structure and initial findings	Genet Med.	2014	United States	Observational study	261	Newborns	MCADD	Hinton CF, Mai CT, Nabukera SK, et al. Developing a public health-tracking system for follow-up of newborn screening metabolic conditions: a four-state pilot project structure and initial findings. Genet Med. 2014;16(6):484-490. doi:10.1038/gim.2013.177	Genetic counseling and family cascade carrier testing	The frequency or nature of use of genetic specialists for counseling or screening related to MCAD deficiency	Health service use and costs	Resource Use
Hinton	Developing a public health-tracking system for follow-up of newborn screening metabolic conditions: a four-state pilot project structure and initial findings	Genet Med.	2014	United States	Observational study	261	Newborns	MCADD	Hinton CF, Mai CT, Nabukera SK, et al. Developing a public health-tracking system for follow-up of newborn screening metabolic conditions: a four-state pilot project structure and initial findings. Genet Med. 2014;16(6):484-490. doi:10.1038/gim.2013.177	Hospitalization	Measures related to frequency or length of time spent at the hospital during an overnight stay	Health service use and costs	Resource Use
Hinton	Developing a public health-tracking system for follow-up of newborn screening metabolic conditions: a four-state pilot project structure and initial findings	Genet Med.	2014	United States	Observational study	261	Newborns	MCADD	Hinton CF, Mai CT, Nabukera SK, et al. Developing a public health-tracking system for follow-up of newborn screening metabolic conditions: a four-state pilot project structure and initial findings. Genet Med. 2014;16(6):484-490. doi:10.1038/gim.2013.177	Outpatient care use	The frequency or nature of use of hospital services during a visit to the hospital where one does not stay in the hospital overnight	Health service use and costs	Resource Use
Regnault	Development and psychometric validation of measures to assess the impact of phenylketonuria and its dietary treatment on patients' and parents' quality of life: the phenylketonuria - quality of life (PKU-QOL) questionnaires	Orphanet journal of rare diseases	2015	France	Observational study	559	9-66 years	PKU	Regnault A, Burlina A, Cunningham A, et al. Development and psychometric validation of measures to assess the impact of phenylketonuria and its dietary treatment on patients’ and parents’ quality of life: The phenylketonuria - Quality of life (PKU-QOL) questionnaires. Orphanet J Rare Dis. 2015;10(59):1-18. doi:10.1186/s13023-015-0261-6	Attention-deficit hyperactivity disorder (ADHD) or ADHD-like symptoms	Not being able to focus, being overactive, not being able to control behaviour, or a combination of these that is outside the normal range of what's expected for a child's age and development	Child behaviour, mental health, and temperament	Life Impact	PKU-QoL
Regnault	Development and psychometric validation of measures to assess the impact of phenylketonuria and its dietary treatment on patients' and parents' quality of life: the phenylketonuria - quality of life (PKU-QOL) questionnaires	Orphanet journal of rare diseases	2015	France	Observational study	559	9-66 years	PKU	Regnault A, Burlina A, Cunningham A, et al. Development and psychometric validation of measures to assess the impact of phenylketonuria and its dietary treatment on patients’ and parents’ quality of life: The phenylketonuria - Quality of life (PKU-QOL) questionnaires. Orphanet J Rare Dis. 2015;10(59):1-18. doi:10.1186/s13023-015-0261-6	Behaviour problems and externalizing mental health or behaviour disorders	A pattern of disruptive actions observed over a period of time that cause problems in school, at home and in social situations. In some cases, these problems may be formally diagnosed as a behaviour disorder	Child behaviour, mental health, and temperament	Life Impact	PKU-QoL
Regnault	Development and psychometric validation of measures to assess the impact of phenylketonuria and its dietary treatment on patients' and parents' quality of life: the phenylketonuria - quality of life (PKU-QOL) questionnaires	Orphanet journal of rare diseases	2015	France	Observational study	559	9-66 years	PKU	Regnault A, Burlina A, Cunningham A, et al. Development and psychometric validation of measures to assess the impact of phenylketonuria and its dietary treatment on patients’ and parents’ quality of life: The phenylketonuria - Quality of life (PKU-QOL) questionnaires. Orphanet J Rare Dis. 2015;10(59):1-18. doi:10.1186/s13023-015-0261-6	Caregiver/family psychosocial well-being	How a child's caregiver(s) or family thinks or feels about themselves or their satisfaction with life in general, as it relates to caring for a child with PKU	Caregiver/family life impact	Life Impact	PKU-QoL
Regnault	Development and psychometric validation of measures to assess the impact of phenylketonuria and its dietary treatment on patients' and parents' quality of life: the phenylketonuria - quality of life (PKU-QOL) questionnaires	Orphanet journal of rare diseases	2015	France	Observational study	559	9-66 years	PKU	Regnault A, Burlina A, Cunningham A, et al. Development and psychometric validation of measures to assess the impact of phenylketonuria and its dietary treatment on patients’ and parents’ quality of life: The phenylketonuria - Quality of life (PKU-QOL) questionnaires. Orphanet J Rare Dis. 2015;10(59):1-18. doi:10.1186/s13023-015-0261-6	Child psychosocial well-being and self-concept	Related to the child's quality of life. How a child thinks or feels about him/herself and satisfaction with life in general	Child life impact	Life Impact	PKU-QoL
Regnault	Development and psychometric validation of measures to assess the impact of phenylketonuria and its dietary treatment on patients' and parents' quality of life: the phenylketonuria - quality of life (PKU-QOL) questionnaires	Orphanet journal of rare diseases	2015	France	Observational study	559	9-66 years	PKU	Regnault A, Burlina A, Cunningham A, et al. Development and psychometric validation of measures to assess the impact of phenylketonuria and its dietary treatment on patients’ and parents’ quality of life: The phenylketonuria - Quality of life (PKU-QOL) questionnaires. Orphanet J Rare Dis. 2015;10(59):1-18. doi:10.1186/s13023-015-0261-6	Child quality of life	A general concept of well-being that refers to a combination of various life aspects (e.g., health, emotional, social), as it relates to PKU, and assessed from the child's perspective	Child life impact	Life Impact	PKU-QoL
Regnault	Development and psychometric validation of measures to assess the impact of phenylketonuria and its dietary treatment on patients' and parents' quality of life: the phenylketonuria - quality of life (PKU-QOL) questionnaires	Orphanet journal of rare diseases	2015	France	Observational study	559	9-66 years	PKU	Regnault A, Burlina A, Cunningham A, et al. Development and psychometric validation of measures to assess the impact of phenylketonuria and its dietary treatment on patients’ and parents’ quality of life: The phenylketonuria - Quality of life (PKU-QOL) questionnaires. Orphanet J Rare Dis. 2015;10(59):1-18. doi:10.1186/s13023-015-0261-6	Child social impact and function	The effect of PKU on how a child thinks and feels about their social relationships and interactions and acts in social situations	Child life impact	Life Impact	PKU-QoL
Regnault	Development and psychometric validation of measures to assess the impact of phenylketonuria and its dietary treatment on patients' and parents' quality of life: the phenylketonuria - quality of life (PKU-QOL) questionnaires	Orphanet journal of rare diseases	2015	France	Observational study	559	9-66 years	PKU	Regnault A, Burlina A, Cunningham A, et al. Development and psychometric validation of measures to assess the impact of phenylketonuria and its dietary treatment on patients’ and parents’ quality of life: The phenylketonuria - Quality of life (PKU-QOL) questionnaires. Orphanet J Rare Dis. 2015;10(59):1-18. doi:10.1186/s13023-015-0261-6	Executive Functioning	Deliberate, conscious control over one's own thoughts, actions and emotions. Examples of skills related to executive functioning include goal-setting, planning, reasoning, and problem-solving	Cognition and development	Growth and Development	PKU-QoL
Regnault	Development and psychometric validation of measures to assess the impact of phenylketonuria and its dietary treatment on patients' and parents' quality of life: the phenylketonuria - quality of life (PKU-QOL) questionnaires	Orphanet journal of rare diseases	2015	France	Observational study	559	9-66 years	PKU	Regnault A, Burlina A, Cunningham A, et al. Development and psychometric validation of measures to assess the impact of phenylketonuria and its dietary treatment on patients’ and parents’ quality of life: The phenylketonuria - Quality of life (PKU-QOL) questionnaires. Orphanet J Rare Dis. 2015;10(59):1-18. doi:10.1186/s13023-015-0261-6	Impact of PKU on caregiver/family quality of life	A general concept of well-being that refers to a combination of various life aspects (e.g., health, emotional, social, time), as it relates to caregiving for a child with PKU, and assessed from the caregiver's perspective	Caregiver/family life impact	Life Impact	PKU-QoL
Regnault	Development and psychometric validation of measures to assess the impact of phenylketonuria and its dietary treatment on patients' and parents' quality of life: the phenylketonuria - quality of life (PKU-QOL) questionnaires	Orphanet journal of rare diseases	2015	France	Observational study	559	9-66 years	PKU	Regnault A, Burlina A, Cunningham A, et al. Development and psychometric validation of measures to assess the impact of phenylketonuria and its dietary treatment on patients’ and parents’ quality of life: The phenylketonuria - Quality of life (PKU-QOL) questionnaires. Orphanet J Rare Dis. 2015;10(59):1-18. doi:10.1186/s13023-015-0261-6	Internalizing mental health or mood disorders and associated symptoms	Feelings and moods of excessive worry and/or sadness	Child behaviour, mental health, and temperament	Life Impact	PKU-QoL
Regnault	Development and psychometric validation of measures to assess the impact of phenylketonuria and its dietary treatment on patients' and parents' quality of life: the phenylketonuria - quality of life (PKU-QOL) questionnaires	Orphanet journal of rare diseases	2015	France	Observational study	559	9-66 years	PKU	Regnault A, Burlina A, Cunningham A, et al. Development and psychometric validation of measures to assess the impact of phenylketonuria and its dietary treatment on patients’ and parents’ quality of life: The phenylketonuria - Quality of life (PKU-QOL) questionnaires. Orphanet J Rare Dis. 2015;10(59):1-18. doi:10.1186/s13023-015-0261-6	Adherence to PKU diet	The extent to which someone sticks to a special diet (e.g., formula, medical food, low-protein foods) prescribed specifically for someone with PKU	Disease management and food attitudes and behaviours	Life Impact
Regnault	Development and psychometric validation of measures to assess the impact of phenylketonuria and its dietary treatment on patients' and parents' quality of life: the phenylketonuria - quality of life (PKU-QOL) questionnaires	Orphanet journal of rare diseases	2015	France	Observational study	559	9-66 years	PKU	Regnault A, Burlina A, Cunningham A, et al. Development and psychometric validation of measures to assess the impact of phenylketonuria and its dietary treatment on patients’ and parents’ quality of life: The phenylketonuria - Quality of life (PKU-QOL) questionnaires. Orphanet J Rare Dis. 2015;10(59):1-18. doi:10.1186/s13023-015-0261-6	Bodily pain or discomfort	Unpleasant sensory experience or an uncomfortable state caused by internal or external stressors	Child life impact	Life Impact
Regnault	Development and psychometric validation of measures to assess the impact of phenylketonuria and its dietary treatment on patients' and parents' quality of life: the phenylketonuria - quality of life (PKU-QOL) questionnaires	Orphanet journal of rare diseases	2015	France	Observational study	559	9-66 years	PKU	Regnault A, Burlina A, Cunningham A, et al. Development and psychometric validation of measures to assess the impact of phenylketonuria and its dietary treatment on patients’ and parents’ quality of life: The phenylketonuria - Quality of life (PKU-QOL) questionnaires. Orphanet J Rare Dis. 2015;10(59):1-18. doi:10.1186/s13023-015-0261-6	Caregiver/family acceptability of the PKU diet	How a caregiver of a child with PKU feels about the diet	Disease management and food attitudes and behaviours	Life Impact
Regnault	Development and psychometric validation of measures to assess the impact of phenylketonuria and its dietary treatment on patients' and parents' quality of life: the phenylketonuria - quality of life (PKU-QOL) questionnaires	Orphanet journal of rare diseases	2015	France	Observational study	559	9-66 years	PKU	Regnault A, Burlina A, Cunningham A, et al. Development and psychometric validation of measures to assess the impact of phenylketonuria and its dietary treatment on patients’ and parents’ quality of life: The phenylketonuria - Quality of life (PKU-QOL) questionnaires. Orphanet J Rare Dis. 2015;10(59):1-18. doi:10.1186/s13023-015-0261-6	Child acceptability of PKU diet	How a child with PKU tolerates or feels about the PKU diet	Disease management and food attitudes and behaviours	Life Impact
Regnault	Development and psychometric validation of measures to assess the impact of phenylketonuria and its dietary treatment on patients' and parents' quality of life: the phenylketonuria - quality of life (PKU-QOL) questionnaires	Orphanet journal of rare diseases	2015	France	Observational study	559	9-66 years	PKU	Regnault A, Burlina A, Cunningham A, et al. Development and psychometric validation of measures to assess the impact of phenylketonuria and its dietary treatment on patients’ and parents’ quality of life: The phenylketonuria - Quality of life (PKU-QOL) questionnaires. Orphanet J Rare Dis. 2015;10(59):1-18. doi:10.1186/s13023-015-0261-6	Gastrointestinal health	The assessment of functioning and components of the stomach and intestines (which break down and absorb foods and nutrients) that can help identify certain health or nutritional issues	Monitoring of non disease-specific biomarkers and surrogate outcomes	Pathophysiological Manifestations
Regnault	Development and psychometric validation of measures to assess the impact of phenylketonuria and its dietary treatment on patients' and parents' quality of life: the phenylketonuria - quality of life (PKU-QOL) questionnaires	Orphanet journal of rare diseases	2015	France	Observational study	559	9-66 years	PKU	Regnault A, Burlina A, Cunningham A, et al. Development and psychometric validation of measures to assess the impact of phenylketonuria and its dietary treatment on patients’ and parents’ quality of life: The phenylketonuria - Quality of life (PKU-QOL) questionnaires. Orphanet J Rare Dis. 2015;10(59):1-18. doi:10.1186/s13023-015-0261-6	Micronutrient deficiency	Adverse health effects resulting from a deficit of one or more micronutrients in an individual's diet	Monitoring of disease-specific biomarkers and surrogate outcomes	Pathophysiological Manifestations
Antshel	Developmental timing of exposure to elevated levels of phenylalanine is associated with ADHD symptom expression	Journal of abnormal child psychology	2003	United States	Observational study	79	7-16 years	PKU	Antshel KM, Waisbren SE. Developmental timing of exposure to elevated levels of phenylalanine is associated with ADHD symptom expression. J Abnorm Child Psychol. 2003;31(6):565–74. doi:0091-0627/03/1200-0565/0	Attention-deficit hyperactivity disorder (ADHD) or ADHD-like symptoms	Not being able to focus, being overactive, not being able to control behaviour, or a combination of these that is outside the normal range of what's expected for a child's age and development	Child behaviour, mental health, and temperament	Life Impact	ADHD Rating Scale
Antshel	Developmental timing of exposure to elevated levels of phenylalanine is associated with ADHD symptom expression	Journal of abnormal child psychology	2003	United States	Observational study	79	7-16 years	PKU	Antshel KM, Waisbren SE. Developmental timing of exposure to elevated levels of phenylalanine is associated with ADHD symptom expression. J Abnorm Child Psychol. 2003;31(6):565–74. doi:0091-0627/03/1200-0565/0	Phenylalanine concentration in the blood or other tissues	How much phenylalanine there is in the blood or other tissues and whether the level is consistent with the targeted level	Monitoring of disease-specific biomarkers and surrogate outcomes	Pathophysiological Manifestations
Shintaku	Diagnosis of tetrahydrobiopterin (BH4) responsive mild phenylketonuria in Japan over the past 10 years	Annals of the Academy of Medicine, Singapore	2008	Japan	Observational study	100	Newborns	PKU	Shintaku H, Ohwada M, Aoki K, Kitagawa T, Yamano T. Diagnosis of tetrahydrobiopterin (BH4) responsive mild phenylketonuria in Japan over the past 10 years. Ann Acad Med Singapore. 2008;37(12 Suppl. 3):77-78.	Phenylalanine concentration in the blood or other tissues	How much phenylalanine there is in the blood or other tissues and whether the level is consistent with the targeted level	Monitoring of disease-specific biomarkers and surrogate outcomes	Pathophysiological Manifestations
Moretti	Dietary glycemic index, glycemic load and metabolic profile in children with phenylketonuria	Nutrition, Metabolism and Cardiovascular Diseases	2017	Italy	Observational study	42	5-11 years	PKU	Moretti F, Pellegrini N, Salvatici E, et al. Dietary glycemic index, glycemic load and metabolic profile in children with phenylketonuria. Nutr Metab Cardiovasc Dis. 2017;27(2):176-182. doi:10.1016/j.numecd.2016.11.002	Body mass index, overweight, or obesity status	Indicators of having an accumulation of fat in the body that is higher than expected and may have negative effects on one's health	Physical growth and anthropometry	Growth and Development
Moretti	Dietary glycemic index, glycemic load and metabolic profile in children with phenylketonuria	Nutrition, Metabolism and Cardiovascular Diseases	2017	Italy	Observational study	42	5-11 years	PKU	Moretti F, Pellegrini N, Salvatici E, et al. Dietary glycemic index, glycemic load and metabolic profile in children with phenylketonuria. Nutr Metab Cardiovasc Dis. 2017;27(2):176-182. doi:10.1016/j.numecd.2016.11.002	Dietary intake of carbohydrates	Indicators of consumption of carbohydrates from food (e.g., corn, rice, potatoes, fruit). Carbohydrates are a source of energy that the body uses to grow and function	Disease management and food attitudes and behaviours	Life Impact
Moretti	Dietary glycemic index, glycemic load and metabolic profile in children with phenylketonuria	Nutrition, Metabolism and Cardiovascular Diseases	2017	Italy	Observational study	42	5-11 years	PKU	Moretti F, Pellegrini N, Salvatici E, et al. Dietary glycemic index, glycemic load and metabolic profile in children with phenylketonuria. Nutr Metab Cardiovasc Dis. 2017;27(2):176-182. doi:10.1016/j.numecd.2016.11.002	Dietary intake of energy	Indicators of the consumption of energy from food, measured in calories. Energy is required to regulate certain bodily functions and physical growth	Disease management and food attitudes and behaviours	Life Impact
Moretti	Dietary glycemic index, glycemic load and metabolic profile in children with phenylketonuria	Nutrition, Metabolism and Cardiovascular Diseases	2017	Italy	Observational study	42	5-11 years	PKU	Moretti F, Pellegrini N, Salvatici E, et al. Dietary glycemic index, glycemic load and metabolic profile in children with phenylketonuria. Nutr Metab Cardiovasc Dis. 2017;27(2):176-182. doi:10.1016/j.numecd.2016.11.002	Dietary intake of fat	Indicators of the consumption of fat from foods (e.g., oils, nuts, milk, meat, and fish). Fat provides structure to cells and cushions membranes to help prevent damage and is essential for the body to absorb fat-soluble vitamins	Disease management and food attitudes and behaviours	Life Impact
Moretti	Dietary glycemic index, glycemic load and metabolic profile in children with phenylketonuria	Nutrition, Metabolism and Cardiovascular Diseases	2017	Italy	Observational study	42	5-11 years	PKU	Moretti F, Pellegrini N, Salvatici E, et al. Dietary glycemic index, glycemic load and metabolic profile in children with phenylketonuria. Nutr Metab Cardiovasc Dis. 2017;27(2):176-182. doi:10.1016/j.numecd.2016.11.002	Dietary intake of fibre	Indicators of consumption of fibre from food (e.g., fruits, vegetables, grains). Fibre is a type of carbohydrates that the body can't digest	Disease management and food attitudes and behaviours	Life Impact
Moretti	Dietary glycemic index, glycemic load and metabolic profile in children with phenylketonuria	Nutrition, Metabolism and Cardiovascular Diseases	2017	Italy	Observational study	42	5-11 years	PKU	Moretti F, Pellegrini N, Salvatici E, et al. Dietary glycemic index, glycemic load and metabolic profile in children with phenylketonuria. Nutr Metab Cardiovasc Dis. 2017;27(2):176-182. doi:10.1016/j.numecd.2016.11.002	Dietary intake of major food groups	Indicators of the consumption of foods from important categories (e.g., grains, vegetables and fruit, dairy, meat and alternatives). These categories contain foods with similar amounts of key nutrients	Disease management and food attitudes and behaviours	Life Impact
Moretti	Dietary glycemic index, glycemic load and metabolic profile in children with phenylketonuria	Nutrition, Metabolism and Cardiovascular Diseases	2017	Italy	Observational study	42	5-11 years	PKU	Moretti F, Pellegrini N, Salvatici E, et al. Dietary glycemic index, glycemic load and metabolic profile in children with phenylketonuria. Nutr Metab Cardiovasc Dis. 2017;27(2):176-182. doi:10.1016/j.numecd.2016.11.002	Dietary intake of protein	Indicators of the consumption of protein, a natural substance, from foods (e.g., meat, eggs, legumes). Protein provides the body with amino acids, which help form muscle and bone, repair damaged tissues, and help fight inflammation and infection	Disease management and food attitudes and behaviours	Life Impact
Moretti	Dietary glycemic index, glycemic load and metabolic profile in children with phenylketonuria	Nutrition, Metabolism and Cardiovascular Diseases	2017	Italy	Observational study	42	5-11 years	PKU	Moretti F, Pellegrini N, Salvatici E, et al. Dietary glycemic index, glycemic load and metabolic profile in children with phenylketonuria. Nutr Metab Cardiovasc Dis. 2017;27(2):176-182. doi:10.1016/j.numecd.2016.11.002	Glycemic index of foods consumed	An indicator of carbohydrate content in foods and how they affect blood glucose levels	Disease management and food attitudes and behaviours	Life Impact
Moretti	Dietary glycemic index, glycemic load and metabolic profile in children with phenylketonuria	Nutrition, Metabolism and Cardiovascular Diseases	2017	Italy	Observational study	42	5-11 years	PKU	Moretti F, Pellegrini N, Salvatici E, et al. Dietary glycemic index, glycemic load and metabolic profile in children with phenylketonuria. Nutr Metab Cardiovasc Dis. 2017;27(2):176-182. doi:10.1016/j.numecd.2016.11.002	Metabolic syndrome/energy metabolism	Indicators of the body's activities to convert food and nutrients into energy that the body can use. Metabolic syndrome is present when these processes are not working properly, raising one's risk for heart disease and other health problems	Monitoring of non disease-specific biomarkers and surrogate outcomes	Pathophysiological Manifestations
Moretti	Dietary glycemic index, glycemic load and metabolic profile in children with phenylketonuria	Nutrition, Metabolism and Cardiovascular Diseases	2017	Italy	Observational study	42	5-11 years	PKU	Moretti F, Pellegrini N, Salvatici E, et al. Dietary glycemic index, glycemic load and metabolic profile in children with phenylketonuria. Nutr Metab Cardiovasc Dis. 2017;27(2):176-182. doi:10.1016/j.numecd.2016.11.002	Phenylalanine concentration in the blood or other tissues	How much phenylalanine there is in the blood or other tissues and whether the level is consistent with the targeted level	Monitoring of disease-specific biomarkers and surrogate outcomes	Pathophysiological Manifestations
Koletzko	Dietary long-chain polyunsaturated fatty acid supplementation in infants with phenylketonuria: a randomized controlled trial	Journal of inherited metabolic disease	2007	Germany	Trial	24	Newborns	PKU	Koletzko B, Sauerwald T, Demmelmair H, et al. Dietary long-chain polyunsaturated fatty acid supplementation in infants with phenylketonuria: A randomized controlled trial. J Inherit Metab Dis. 2007;30(3):326-332. doi:10.1007/s10545-007-0491-4	Dietary intake of specific fatty acids	Indicators of consumption from foods of fatty acids, which are the building blocks of the fat in our bodies and in the food we eat, and have important functions in the body	Disease management and food attitudes and behaviours	Life Impact
Koletzko	Dietary long-chain polyunsaturated fatty acid supplementation in infants with phenylketonuria: a randomized controlled trial	Journal of inherited metabolic disease	2007	Germany	Trial	24	Newborns	PKU	Koletzko B, Sauerwald T, Demmelmair H, et al. Dietary long-chain polyunsaturated fatty acid supplementation in infants with phenylketonuria: A randomized controlled trial. J Inherit Metab Dis. 2007;30(3):326-332. doi:10.1007/s10545-007-0491-4	Head circumference	The distance around the largest part of a person's head	Physical growth and anthropometry	Growth and Development
Koletzko	Dietary long-chain polyunsaturated fatty acid supplementation in infants with phenylketonuria: a randomized controlled trial	Journal of inherited metabolic disease	2007	Germany	Trial	24	Newborns	PKU	Koletzko B, Sauerwald T, Demmelmair H, et al. Dietary long-chain polyunsaturated fatty acid supplementation in infants with phenylketonuria: A randomized controlled trial. J Inherit Metab Dis. 2007;30(3):326-332. doi:10.1007/s10545-007-0491-4	Height/length	The length of a person from feet to head	Physical growth and anthropometry	Growth and Development
Koletzko	Dietary long-chain polyunsaturated fatty acid supplementation in infants with phenylketonuria: a randomized controlled trial	Journal of inherited metabolic disease	2007	Germany	Trial	24	Newborns	PKU	Koletzko B, Sauerwald T, Demmelmair H, et al. Dietary long-chain polyunsaturated fatty acid supplementation in infants with phenylketonuria: A randomized controlled trial. J Inherit Metab Dis. 2007;30(3):326-332. doi:10.1007/s10545-007-0491-4	Metabolic syndrome/energy metabolism	Indicators of the body's activities to convert food and nutrients into energy that the body can use. Metabolic syndrome is present when these processes are not working properly, raising one's risk for heart disease and other health problems	Monitoring of non disease-specific biomarkers and surrogate outcomes	Pathophysiological Manifestations
Koletzko	Dietary long-chain polyunsaturated fatty acid supplementation in infants with phenylketonuria: a randomized controlled trial	Journal of inherited metabolic disease	2007	Germany	Trial	24	Newborns	PKU	Koletzko B, Sauerwald T, Demmelmair H, et al. Dietary long-chain polyunsaturated fatty acid supplementation in infants with phenylketonuria: A randomized controlled trial. J Inherit Metab Dis. 2007;30(3):326-332. doi:10.1007/s10545-007-0491-4	Phenylalanine concentration in the blood or other tissues	How much phenylalanine there is in the blood or other tissues and whether the level is consistent with the targeted level	Monitoring of disease-specific biomarkers and surrogate outcomes	Pathophysiological Manifestations
Koletzko	Dietary long-chain polyunsaturated fatty acid supplementation in infants with phenylketonuria: a randomized controlled trial	Journal of inherited metabolic disease	2007	Germany	Trial	24	Newborns	PKU	Koletzko B, Sauerwald T, Demmelmair H, et al. Dietary long-chain polyunsaturated fatty acid supplementation in infants with phenylketonuria: A randomized controlled trial. J Inherit Metab Dis. 2007;30(3):326-332. doi:10.1007/s10545-007-0491-4	Weight	The current body mass of a person, or changes in body mass over a period of time	Physical growth and anthropometry	Growth and Development
Sweeney	Dietary protein counting as an alternative way of maintaining metabolic control in phenylketonuria	JIMD reports	2011	Australia	Trial	18	2-18 years	PKU	Sweeney A, Roberts R, Fletcher J. Dietary Protein Counting as an Alternative Way of Maintaining Metabolic Control in Phenkylketonuria. JIMD Rep. 2011;September:131-139. doi:10.1007/8904_2011_31	Caregiver/family acceptability of the PKU diet	How a caregiver of a child with PKU feels about the diet	Disease management and food attitudes and behaviours	Life Impact
Sweeney	Dietary protein counting as an alternative way of maintaining metabolic control in phenylketonuria	JIMD reports	2011	Australia	Trial	18	2-18 years	PKU	Sweeney A, Roberts R, Fletcher J. Dietary Protein Counting as an Alternative Way of Maintaining Metabolic Control in Phenkylketonuria. JIMD Rep. 2011;September:131-139. doi:10.1007/8904_2011_31	Child acceptability of PKU diet	How a child with PKU tolerates or feels about the PKU diet	Disease management and food attitudes and behaviours	Life Impact
Sweeney	Dietary protein counting as an alternative way of maintaining metabolic control in phenylketonuria	JIMD reports	2011	Australia	Trial	18	2-18 years	PKU	Sweeney A, Roberts R, Fletcher J. Dietary Protein Counting as an Alternative Way of Maintaining Metabolic Control in Phenkylketonuria. JIMD Rep. 2011;September:131-139. doi:10.1007/8904_2011_31	Phenylalanine concentration in the blood or other tissues	How much phenylalanine there is in the blood or other tissues and whether the level is consistent with the targeted level	Monitoring of disease-specific biomarkers and surrogate outcomes	Pathophysiological Manifestations
Rocha	Dietary treatment in phenylketonuria does not lead to increased risk of obesity or metabolic syndrome	Molecular genetics and metabolism	2012	Portugal	Observational study	168	3-47 years	PKU	Rocha JC, van Spronsen FJ, Almeida MF, et al. Dietary treatment in phenylketonuria does not lead to increased risk of obesity or metabolic syndrome. Mol Genet Metab. 2012;107(4):659-663. doi:10.1016/j.ymgme.2012.10.006	Biomarkers of antioxidant status, oxidative stress and inflammation	Biological or physiological indicators of whether the body is regulating the level or balance of reactive molecules called free radicals. An excess of free radicals can cause a condition called oxidative stress, resulting in cell and DNA damage. The body often uses antioxidants, chemicals that help stop or limit damage to cells caused by oxidative stress	Monitoring of non disease-specific biomarkers and surrogate outcomes	Pathophysiological Manifestations
Rocha	Dietary treatment in phenylketonuria does not lead to increased risk of obesity or metabolic syndrome	Molecular genetics and metabolism	2012	Portugal	Observational study	168	3-47 years	PKU	Rocha JC, van Spronsen FJ, Almeida MF, et al. Dietary treatment in phenylketonuria does not lead to increased risk of obesity or metabolic syndrome. Mol Genet Metab. 2012;107(4):659-663. doi:10.1016/j.ymgme.2012.10.006	Body composition	The relative proportions of fat and other components of the body (e.g., fat, muscle, bones, organs)	Physical growth and anthropometry	Growth and Development
Rocha	Dietary treatment in phenylketonuria does not lead to increased risk of obesity or metabolic syndrome	Molecular genetics and metabolism	2012	Portugal	Observational study	168	3-47 years	PKU	Rocha JC, van Spronsen FJ, Almeida MF, et al. Dietary treatment in phenylketonuria does not lead to increased risk of obesity or metabolic syndrome. Mol Genet Metab. 2012;107(4):659-663. doi:10.1016/j.ymgme.2012.10.006	Body mass index, overweight, or obesity status	Indicators of having an accumulation of fat in the body that is higher than expected and may have negative effects on one's health	Physical growth and anthropometry	Growth and Development
Rocha	Dietary treatment in phenylketonuria does not lead to increased risk of obesity or metabolic syndrome	Molecular genetics and metabolism	2012	Portugal	Observational study	168	3-47 years	PKU	Rocha JC, van Spronsen FJ, Almeida MF, et al. Dietary treatment in phenylketonuria does not lead to increased risk of obesity or metabolic syndrome. Mol Genet Metab. 2012;107(4):659-663. doi:10.1016/j.ymgme.2012.10.006	Dietary intake of amino acids other than phenylalanine	Indicators of the consumption of other amino acids, food components that the body uses to build specialized proteins essential to health	Disease management and food attitudes and behaviours	Life Impact
Rocha	Dietary treatment in phenylketonuria does not lead to increased risk of obesity or metabolic syndrome	Molecular genetics and metabolism	2012	Portugal	Observational study	168	3-47 years	PKU	Rocha JC, van Spronsen FJ, Almeida MF, et al. Dietary treatment in phenylketonuria does not lead to increased risk of obesity or metabolic syndrome. Mol Genet Metab. 2012;107(4):659-663. doi:10.1016/j.ymgme.2012.10.006	Growth	Measurable changes in weight and height over a period of time	Physical growth and anthropometry	Growth and Development
Rocha	Dietary treatment in phenylketonuria does not lead to increased risk of obesity or metabolic syndrome	Molecular genetics and metabolism	2012	Portugal	Observational study	168	3-47 years	PKU	Rocha JC, van Spronsen FJ, Almeida MF, et al. Dietary treatment in phenylketonuria does not lead to increased risk of obesity or metabolic syndrome. Mol Genet Metab. 2012;107(4):659-663. doi:10.1016/j.ymgme.2012.10.006	Kidney health	The assessment of functioning of, and substances related to, the kidneys (responsible for filtering blood of waste and extra fluid) that can help identify certain health or nutritional issues	Monitoring of non disease-specific biomarkers and surrogate outcomes	Pathophysiological Manifestations
Rocha	Dietary treatment in phenylketonuria does not lead to increased risk of obesity or metabolic syndrome	Molecular genetics and metabolism	2012	Portugal	Observational study	168	3-47 years	PKU	Rocha JC, van Spronsen FJ, Almeida MF, et al. Dietary treatment in phenylketonuria does not lead to increased risk of obesity or metabolic syndrome. Mol Genet Metab. 2012;107(4):659-663. doi:10.1016/j.ymgme.2012.10.006	Metabolic syndrome/energy metabolism	Indicators of the body's activities to convert food and nutrients into energy that the body can use. Metabolic syndrome is present when these processes are not working properly, raising one's risk for heart disease and other health problems	Monitoring of non disease-specific biomarkers and surrogate outcomes	Pathophysiological Manifestations
Rocha	Dietary treatment in phenylketonuria does not lead to increased risk of obesity or metabolic syndrome	Molecular genetics and metabolism	2012	Portugal	Observational study	168	3-47 years	PKU	Rocha JC, van Spronsen FJ, Almeida MF, et al. Dietary treatment in phenylketonuria does not lead to increased risk of obesity or metabolic syndrome. Mol Genet Metab. 2012;107(4):659-663. doi:10.1016/j.ymgme.2012.10.006	Overall dietary intake relative to standards	Levels of consumption of various nutritional elements compared to specific levels set by experts for general health	Disease management and food attitudes and behaviours	Life Impact
Rocha	Dietary treatment in phenylketonuria does not lead to increased risk of obesity or metabolic syndrome	Molecular genetics and metabolism	2012	Portugal	Observational study	168	3-47 years	PKU	Rocha JC, van Spronsen FJ, Almeida MF, et al. Dietary treatment in phenylketonuria does not lead to increased risk of obesity or metabolic syndrome. Mol Genet Metab. 2012;107(4):659-663. doi:10.1016/j.ymgme.2012.10.006	Phenylalanine concentration in the blood or other tissues	How much phenylalanine there is in the blood or other tissues and whether the level is consistent with the targeted level	Monitoring of disease-specific biomarkers and surrogate outcomes	Pathophysiological Manifestations
Peng	Diffusion tensor images in children with early-treated, chronic, malignant phenylketonuric: correlation with intelligence assessment	AJNR.American journal of neuroradiology	2004	Taiwan	Observational study	24	0-10 years	PKU	Peng SS-F, Tseng W-YI, Chien Y-H, Hwu W-L, Liu H-M. Diffusion tensor images in children with early-treated, chronic, malignant phenylketonuric: Correlation with intelligence assessment. Am J Neuroradiol. 2004;25(9):1569-1574. doi:25/9/1569 [pii]	Neurological health – Biomarkers and surrogate outcomes	Biological indicators of nervous system functioning. They can help identify issues related to the body's nervous system, or measure how well the body responds to a treatment	Monitoring of non disease-specific biomarkers and surrogate outcomes	Pathophysiological Manifestations
Kono	Diffusion-weighted MR imaging in patients with phenylketonuria: relationship between serum phenylalanine levels and ADC values in cerebral white matter	Radiology	2005	Japan	Observational study	42	3-44 years	PKU	Kono K, Okano Y, Nakayama K, et al. Diffusion-weighted MR Imaging in Patients with Phenylketonuria: Relationship between Serum Phenylalanine Levels and ADC Values in Cerebral White Matter. Radiology. 2005;236(2):630-636. doi:10.1148/radiol.2362040611	Neurological health – Biomarkers and surrogate outcomes	Biological indicators of nervous system functioning. They can help identify issues related to the body's nervous system, or measure how well the body responds to a treatment	Monitoring of non disease-specific biomarkers and surrogate outcomes	Pathophysiological Manifestations
Kono	Diffusion-weighted MR imaging in patients with phenylketonuria: relationship between serum phenylalanine levels and ADC values in cerebral white matter	Radiology	2005	Japan	Observational study	42	3-44 years	PKU	Kono K, Okano Y, Nakayama K, et al. Diffusion-weighted MR Imaging in Patients with Phenylketonuria: Relationship between Serum Phenylalanine Levels and ADC Values in Cerebral White Matter. Radiology. 2005;236(2):630-636. doi:10.1148/radiol.2362040611	Phenylalanine concentration in the blood or other tissues	How much phenylalanine there is in the blood or other tissues and whether the level is consistent with the targeted level	Monitoring of disease-specific biomarkers and surrogate outcomes	Pathophysiological Manifestations
van Rijn	Diurnal variations in blood phenylalanine of PKU infants under different feeding regimes	Molecular genetics and metabolism	2011	The Netherlands	Observational study	7	3-8 months	PKU	Van Rijn M, Hoeksma M, Sauer PJJ, Modderman P, Reijngoud DJ, van Spronsen FJ. Diurnal variations in blood phenylalanine of PKU infants under different feeding regimes. Mol Genet Metab. 2011;104:S68-S72. doi:10.1016/j.ymgme.2011.08.010	Phenylalanine concentration in the blood or other tissues	How much phenylalanine there is in the blood or other tissues and whether the level is consistent with the targeted level	Monitoring of disease-specific biomarkers and surrogate outcomes	Pathophysiological Manifestations
Gokmen-Ozel	Does a lower carbohydrate protein substitute impact on blood phenylalanine control, growth and appetite in children with PKU?	Molecular genetics and metabolism	2011	United Kingdom	Trial	14	3-9 years	PKU	Gokmen-Ozel H, Ferguson C, Evans S, Daly A, MacDonald A. Does a lower carbohydrate protein substitute impact on blood phenylalanine control, growth and appetite in children with PKU? Mol Genet Metab. 2011;104:S64-S67. doi:10.1016/j.ymgme.2011.09.014	Caregiver/family psychosocial well-being	How a child's caregiver(s) or family thinks or feels about themselves or their satisfaction with life in general, as it relates to caring for a child with PKU	Caregiver/family life impact	Life Impact	Unclear
Gokmen-Ozel	Does a lower carbohydrate protein substitute impact on blood phenylalanine control, growth and appetite in children with PKU?	Molecular genetics and metabolism	2011	United Kingdom	Trial	14	3-9 years	PKU	Gokmen-Ozel H, Ferguson C, Evans S, Daly A, MacDonald A. Does a lower carbohydrate protein substitute impact on blood phenylalanine control, growth and appetite in children with PKU? Mol Genet Metab. 2011;104:S64-S67. doi:10.1016/j.ymgme.2011.09.014	Child quality of life	A general concept of well-being that refers to a combination of various life aspects (e.g., health, emotional, social), as it relates to PKU, and assessed from the child's perspective	Child life impact	Life Impact	Unclear
Gokmen-Ozel	Does a lower carbohydrate protein substitute impact on blood phenylalanine control, growth and appetite in children with PKU?	Molecular genetics and metabolism	2011	United Kingdom	Trial	14	3-9 years	PKU	Gokmen-Ozel H, Ferguson C, Evans S, Daly A, MacDonald A. Does a lower carbohydrate protein substitute impact on blood phenylalanine control, growth and appetite in children with PKU? Mol Genet Metab. 2011;104:S64-S67. doi:10.1016/j.ymgme.2011.09.014	Impact of PKU on caregiver/family quality of life	A general concept of well-being that refers to a combination of various life aspects (e.g., health, emotional, social, time), as it relates to caregiving for a child with PKU, and assessed from the caregiver's perspective	Caregiver/family life impact	Life Impact	Unclear
Gokmen-Ozel	Does a lower carbohydrate protein substitute impact on blood phenylalanine control, growth and appetite in children with PKU?	Molecular genetics and metabolism	2011	United Kingdom	Trial	14	3-9 years	PKU	Gokmen-Ozel H, Ferguson C, Evans S, Daly A, MacDonald A. Does a lower carbohydrate protein substitute impact on blood phenylalanine control, growth and appetite in children with PKU? Mol Genet Metab. 2011;104:S64-S67. doi:10.1016/j.ymgme.2011.09.014	Caregiver/family acceptability of the PKU diet	How a caregiver of a child with PKU feels about the diet	Disease management and food attitudes and behaviours	Life Impact
Gokmen-Ozel	Does a lower carbohydrate protein substitute impact on blood phenylalanine control, growth and appetite in children with PKU?	Molecular genetics and metabolism	2011	United Kingdom	Trial	14	3-9 years	PKU	Gokmen-Ozel H, Ferguson C, Evans S, Daly A, MacDonald A. Does a lower carbohydrate protein substitute impact on blood phenylalanine control, growth and appetite in children with PKU? Mol Genet Metab. 2011;104:S64-S67. doi:10.1016/j.ymgme.2011.09.014	Child acceptability of PKU diet	How a child with PKU tolerates or feels about the PKU diet	Disease management and food attitudes and behaviours	Life Impact
Gokmen-Ozel	Does a lower carbohydrate protein substitute impact on blood phenylalanine control, growth and appetite in children with PKU?	Molecular genetics and metabolism	2011	United Kingdom	Trial	14	3-9 years	PKU	Gokmen-Ozel H, Ferguson C, Evans S, Daly A, MacDonald A. Does a lower carbohydrate protein substitute impact on blood phenylalanine control, growth and appetite in children with PKU? Mol Genet Metab. 2011;104:S64-S67. doi:10.1016/j.ymgme.2011.09.014	Dietary intake of carbohydrates	Indicators of consumption of carbohydrates from food (e.g., corn, rice, potatoes, fruit). Carbohydrates are a source of energy that the body uses to grow and function	Disease management and food attitudes and behaviours	Life Impact
Gokmen-Ozel	Does a lower carbohydrate protein substitute impact on blood phenylalanine control, growth and appetite in children with PKU?	Molecular genetics and metabolism	2011	United Kingdom	Trial	14	3-9 years	PKU	Gokmen-Ozel H, Ferguson C, Evans S, Daly A, MacDonald A. Does a lower carbohydrate protein substitute impact on blood phenylalanine control, growth and appetite in children with PKU? Mol Genet Metab. 2011;104:S64-S67. doi:10.1016/j.ymgme.2011.09.014	Dietary intake of energy	Indicators of the consumption of energy from food, measured in calories. Energy is required to regulate certain bodily functions and physical growth	Disease management and food attitudes and behaviours	Life Impact
Gokmen-Ozel	Does a lower carbohydrate protein substitute impact on blood phenylalanine control, growth and appetite in children with PKU?	Molecular genetics and metabolism	2011	United Kingdom	Trial	14	3-9 years	PKU	Gokmen-Ozel H, Ferguson C, Evans S, Daly A, MacDonald A. Does a lower carbohydrate protein substitute impact on blood phenylalanine control, growth and appetite in children with PKU? Mol Genet Metab. 2011;104:S64-S67. doi:10.1016/j.ymgme.2011.09.014	Dietary intake of fat	Indicators of the consumption of fat from foods (e.g., oils, nuts, milk, meat, and fish). Fat provides structure to cells and cushions membranes to help prevent damage and is essential for the body to absorb fat-soluble vitamins	Disease management and food attitudes and behaviours	Life Impact
Gokmen-Ozel	Does a lower carbohydrate protein substitute impact on blood phenylalanine control, growth and appetite in children with PKU?	Molecular genetics and metabolism	2011	United Kingdom	Trial	14	3-9 years	PKU	Gokmen-Ozel H, Ferguson C, Evans S, Daly A, MacDonald A. Does a lower carbohydrate protein substitute impact on blood phenylalanine control, growth and appetite in children with PKU? Mol Genet Metab. 2011;104:S64-S67. doi:10.1016/j.ymgme.2011.09.014	Dietary intake of protein	Indicators of the consumption of protein, a natural substance, from foods (e.g., meat, eggs, legumes). Protein provides the body with amino acids, which help form muscle and bone, repair damaged tissues, and help fight inflammation and infection	Disease management and food attitudes and behaviours	Life Impact
Gokmen-Ozel	Does a lower carbohydrate protein substitute impact on blood phenylalanine control, growth and appetite in children with PKU?	Molecular genetics and metabolism	2011	United Kingdom	Trial	14	3-9 years	PKU	Gokmen-Ozel H, Ferguson C, Evans S, Daly A, MacDonald A. Does a lower carbohydrate protein substitute impact on blood phenylalanine control, growth and appetite in children with PKU? Mol Genet Metab. 2011;104:S64-S67. doi:10.1016/j.ymgme.2011.09.014	Eating behaviour	The ways in which a person acts in relationship to eating (e.g., meal frequency, amount of food eaten, appetite)	Disease management and food attitudes and behaviours	Life Impact
Gokmen-Ozel	Does a lower carbohydrate protein substitute impact on blood phenylalanine control, growth and appetite in children with PKU?	Molecular genetics and metabolism	2011	United Kingdom	Trial	14	3-9 years	PKU	Gokmen-Ozel H, Ferguson C, Evans S, Daly A, MacDonald A. Does a lower carbohydrate protein substitute impact on blood phenylalanine control, growth and appetite in children with PKU? Mol Genet Metab. 2011;104:S64-S67. doi:10.1016/j.ymgme.2011.09.014	Height/length	The length of a person from feet to head	Physical growth and anthropometry	Growth and Development
Gokmen-Ozel	Does a lower carbohydrate protein substitute impact on blood phenylalanine control, growth and appetite in children with PKU?	Molecular genetics and metabolism	2011	United Kingdom	Trial	14	3-9 years	PKU	Gokmen-Ozel H, Ferguson C, Evans S, Daly A, MacDonald A. Does a lower carbohydrate protein substitute impact on blood phenylalanine control, growth and appetite in children with PKU? Mol Genet Metab. 2011;104:S64-S67. doi:10.1016/j.ymgme.2011.09.014	Phenylalanine concentration in the blood or other tissues	How much phenylalanine there is in the blood or other tissues and whether the level is consistent with the targeted level	Monitoring of disease-specific biomarkers and surrogate outcomes	Pathophysiological Manifestations
Gokmen-Ozel	Does a lower carbohydrate protein substitute impact on blood phenylalanine control, growth and appetite in children with PKU?	Molecular genetics and metabolism	2011	United Kingdom	Trial	14	3-9 years	PKU	Gokmen-Ozel H, Ferguson C, Evans S, Daly A, MacDonald A. Does a lower carbohydrate protein substitute impact on blood phenylalanine control, growth and appetite in children with PKU? Mol Genet Metab. 2011;104:S64-S67. doi:10.1016/j.ymgme.2011.09.014	Weight	The current body mass of a person, or changes in body mass over a period of time	Physical growth and anthropometry	Growth and Development
Koletzko	Does dietary DHA improve neural function in children? Observations in phenylketonuria	Prostaglandins, leukotrienes, and essential fatty acids	2009	Germany	Observational study	38	1-11 years	PKU	Koletzko B, Beblo S, Demmelmair H, Müller-Felber W, Hanebutt FL. Does dietary DHA improve neural function in children? Observations in phenylketonuria. Prostaglandins Leukot Essent Fat Acids. 2009;81:159-164. doi:10.1016/j.plefa.2009.06.006	Sensorimotor and motor functioning	The ability to perceive and respond to the external environment, including the ability to move one's body or body parts	Cognition and development	Growth and Development	Rostock-Oseretzky Scale
Koletzko	Does dietary DHA improve neural function in children? Observations in phenylketonuria	Prostaglandins, leukotrienes, and essential fatty acids	2009	Germany	Observational study	38	1-11 years	PKU	Koletzko B, Beblo S, Demmelmair H, Müller-Felber W, Hanebutt FL. Does dietary DHA improve neural function in children? Observations in phenylketonuria. Prostaglandins Leukot Essent Fat Acids. 2009;81:159-164. doi:10.1016/j.plefa.2009.06.006	Metabolic syndrome/energy metabolism	Indicators of the body's activities to convert food and nutrients into energy that the body can use. Metabolic syndrome is present when these processes are not working properly, raising one's risk for heart disease and other health problems	Monitoring of non disease-specific biomarkers and surrogate outcomes	Pathophysiological Manifestations
Koletzko	Does dietary DHA improve neural function in children? Observations in phenylketonuria	Prostaglandins, leukotrienes, and essential fatty acids	2009	Germany	Observational study	38	1-11 years	PKU	Koletzko B, Beblo S, Demmelmair H, Müller-Felber W, Hanebutt FL. Does dietary DHA improve neural function in children? Observations in phenylketonuria. Prostaglandins Leukot Essent Fat Acids. 2009;81:159-164. doi:10.1016/j.plefa.2009.06.006	Neurological health – Biomarkers and surrogate outcomes	Biological indicators of nervous system functioning. They can help identify issues related to the body's nervous system, or measure how well the body responds to a treatment	Monitoring of non disease-specific biomarkers and surrogate outcomes	Pathophysiological Manifestations
MacDonald	Does maternal knowledge and parent education affect blood phenylalanine control in phenylketonuria?	Journal of human nutrition and dietetics : the official journal of the British Dietetic Association	2008	United Kingdom	Observational study	46	1-10 years	PKU	MacDonald A, Davies P, Daly A, et al. Does maternal knowledge and parent education affect blood phenylalanine control in phenylketonuria? J Hum Nutr Diet. 2008;21(4):351-358. doi:10.1111/j.1365-277X.2008.00891.x	Phenylalanine concentration in the blood or other tissues	How much phenylalanine there is in the blood or other tissues and whether the level is consistent with the targeted level	Monitoring of disease-specific biomarkers and surrogate outcomes	Pathophysiological Manifestations
Gokmen-Ozel	Does maternal knowledge impact blood phenylalanine concentration in Turkish children with phenylketonuria?	Journal of inherited metabolic disease	2008	Turkey	Observational study	144	1-15 years	PKU	Gokmen-Ozel H, Kucukkasap T, Koksal G, et al. Does maternal knowledge impact blood phenylalanine concentration in Turkish children with phenylketonuria? J Inherit Metab Dis. 2008;31(Suppl. 2):S213-S217. doi:10.1007/s10545-008-0775-3	Phenylalanine concentration in the blood or other tissues	How much phenylalanine there is in the blood or other tissues and whether the level is consistent with the targeted level	Monitoring of disease-specific biomarkers and surrogate outcomes	Pathophysiological Manifestations
Orphanetics Pharma Entwicklungs GmBH	Double-Blind, Placebo Controlled, Multicentre Study With an Open Label Extension to Evaluate the Efficacy and Safety of Tetrahydrobiopterin (BH4) in Children and Adolescents With Hyperphenylalaninemia Caused by Phenylalanine Hydroxylase Deficiency	ClinicalTrials.gov	2007	Germany	Trial	50 (estimated)	0-18 years	PKU	Orphanetics Pharma Entwicklungs GmBH. Double-Blind, Placebo Controlled, Multicentre Study With an Open Label Extension to Evaluate the Efficacy and Safety of Tetrahydrobiopterin (BH4) in Children and Adolescents With Hyperphenylalaninemia Caused by Phenylalanine Hydroxylase Deficiency. ClinicalTrials.gov. https://clinicaltrials.gov/show/NCT00432822%0A. Published 2007. Accessed May 4, 2018.	Phenylalanine tolerance	Indicators related to amount of phenylalanine a person with PKU can take in while maintaining target blood-phe levels	Disease management and food attitudes and behaviours	Life Impact
Rocha	Early dietary treated patients with phenylketonuria can achieve normal growth and body composition	Molecular genetics and metabolism	2013	Portugal	Observational study	167	Children and adults (age range not specified)	PKU	Rocha JC, van Spronsen FJ, Almeida MF, Ramos E, Guimarães JT, Borges N. Early dietary treated patients with phenylketonuria can achieve normal growth and body composition. Mol Genet Metab. 2013;110:S40-S43. doi:10.1016/j.ymgme.2013.10.009	Dietary intake of medical foods or formula, modified low-protein foods, and protein substitutes	Indicators of the consumption of formula and/or special medical supplements and synthetic foods given to the child under a doctor's supervision and which are intended to manage a child's blood phenylalanine levels	Disease management and food attitudes and behaviours	Life Impact
Rocha	Early dietary treated patients with phenylketonuria can achieve normal growth and body composition	Molecular genetics and metabolism	2013	Portugal	Observational study	167	Children and adults (age range not specified)	PKU	Rocha JC, van Spronsen FJ, Almeida MF, Ramos E, Guimarães JT, Borges N. Early dietary treated patients with phenylketonuria can achieve normal growth and body composition. Mol Genet Metab. 2013;110:S40-S43. doi:10.1016/j.ymgme.2013.10.009	Dietary intake of protein	Indicators of the consumption of protein, a natural substance, from foods (e.g., meat, eggs, legumes). Protein provides the body with amino acids, which help form muscle and bone, repair damaged tissues, and help fight inflammation and infection	Disease management and food attitudes and behaviours	Life Impact
Rocha	Early dietary treated patients with phenylketonuria can achieve normal growth and body composition	Molecular genetics and metabolism	2013	Portugal	Observational study	167	Children and adults (age range not specified)	PKU	Rocha JC, van Spronsen FJ, Almeida MF, Ramos E, Guimarães JT, Borges N. Early dietary treated patients with phenylketonuria can achieve normal growth and body composition. Mol Genet Metab. 2013;110:S40-S43. doi:10.1016/j.ymgme.2013.10.009	Height/length	The length of a person from feet to head	Physical growth and anthropometry	Growth and Development
Rocha	Early dietary treated patients with phenylketonuria can achieve normal growth and body composition	Molecular genetics and metabolism	2013	Portugal	Observational study	167	Children and adults (age range not specified)	PKU	Rocha JC, van Spronsen FJ, Almeida MF, Ramos E, Guimarães JT, Borges N. Early dietary treated patients with phenylketonuria can achieve normal growth and body composition. Mol Genet Metab. 2013;110:S40-S43. doi:10.1016/j.ymgme.2013.10.009	Weight	The current body mass of a person, or changes in body mass over a period of time	Physical growth and anthropometry	Growth and Development
Burlina	Effect of BH(4) supplementation on phenylalanine tolerance	Journal of inherited metabolic disease	2009	Italy	Observational study	30	6 months - 24 years	PKU	Burlina A, Blau N. Effect of BH4 supplementation on phenylalanine tolerance. J Inherit Metab Dis. 2009;32(1):40-45. doi:10.1007/s10545-008-0947-1	Dietary intake of phenylalanine	Indicators of the consumption of phenylalanine, an amino acid, from food. Amino acids are the "building blocks" of proteins found in food. With PKU, the body cannot break down phenyalanine to build specialized proteins that the body needs	Disease management and food attitudes and behaviours	Life Impact
Burlina	Effect of BH(4) supplementation on phenylalanine tolerance	Journal of inherited metabolic disease	2009	Italy	Observational study	30	6 months - 24 years	PKU	Burlina A, Blau N. Effect of BH4 supplementation on phenylalanine tolerance. J Inherit Metab Dis. 2009;32(1):40-45. doi:10.1007/s10545-008-0947-1	Phenylalanine concentration in the blood or other tissues	How much phenylalanine there is in the blood or other tissues and whether the level is consistent with the targeted level	Monitoring of disease-specific biomarkers and surrogate outcomes	Pathophysiological Manifestations
Burlina	Effect of BH(4) supplementation on phenylalanine tolerance	Journal of inherited metabolic disease	2009	Italy	Observational study	30	6 months - 24 years	PKU	Burlina A, Blau N. Effect of BH4 supplementation on phenylalanine tolerance. J Inherit Metab Dis. 2009;32(1):40-45. doi:10.1007/s10545-008-0947-1	Phenylalanine tolerance	Indicators related to amount of phenylalanine a person with PKU can take in while maintaining target blood-phe levels	Disease management and food attitudes and behaviours	Life Impact
Schulpis	Effect of diet on plasma total antioxidant status in phenylketonuric patients	European journal of clinical nutrition	2003	Greece	Observational study	86	Children (age range not specified)	PKU	Schulpis KH, Tsakiris S, Karikas GA, Moukas M, Behrakis P. Effect of diet on plasma total antioxidant status in phenylketonuric patients. Eur J Clin Nutr. 2003;57(2):383-387. doi:10.1038/sj.ejcn.1601529	Biomarkers of antioxidant status, oxidative stress and inflammation	Biological or physiological indicators of whether the body is regulating the level or balance of reactive molecules called free radicals. An excess of free radicals can cause a condition called oxidative stress, resulting in cell and DNA damage. The body often uses antioxidants, chemicals that help stop or limit damage to cells caused by oxidative stress	Monitoring of non disease-specific biomarkers and surrogate outcomes	Pathophysiological Manifestations
Schulpis	Effect of diet on plasma total antioxidant status in phenylketonuric patients	European journal of clinical nutrition	2003	Greece	Observational study	86	Children (age range not specified)	PKU	Schulpis KH, Tsakiris S, Karikas GA, Moukas M, Behrakis P. Effect of diet on plasma total antioxidant status in phenylketonuric patients. Eur J Clin Nutr. 2003;57(2):383-387. doi:10.1038/sj.ejcn.1601529	Biomarkers of vitamins and trace minerals	Biological molecules found in blood, body fluids or tissues that indicate the levels of vitamins, minerals, and food components that help support overall health and play important roles in cell metabolism and neurological functions	Monitoring of non disease-specific biomarkers and surrogate outcomes	Pathophysiological Manifestations
Schulpis	Effect of diet on plasma total antioxidant status in phenylketonuric patients	European journal of clinical nutrition	2003	Greece	Observational study	86	Children (age range not specified)	PKU	Schulpis KH, Tsakiris S, Karikas GA, Moukas M, Behrakis P. Effect of diet on plasma total antioxidant status in phenylketonuric patients. Eur J Clin Nutr. 2003;57(2):383-387. doi:10.1038/sj.ejcn.1601529	Dietary intake of carbohydrates	Indicators of consumption of carbohydrates from food (e.g., corn, rice, potatoes, fruit). Carbohydrates are a source of energy that the body uses to grow and function	Disease management and food attitudes and behaviours	Life Impact
Schulpis	Effect of diet on plasma total antioxidant status in phenylketonuric patients	European journal of clinical nutrition	2003	Greece	Observational study	86	Children (age range not specified)	PKU	Schulpis KH, Tsakiris S, Karikas GA, Moukas M, Behrakis P. Effect of diet on plasma total antioxidant status in phenylketonuric patients. Eur J Clin Nutr. 2003;57(2):383-387. doi:10.1038/sj.ejcn.1601529	Dietary intake of cholesterol	Indicators of consumption of cholesterol, a type of fat, from foods (e.g., meat, eggs, cheese). The body needs some cholesterol for organ function and growth	Disease management and food attitudes and behaviours	Life Impact
Schulpis	Effect of diet on plasma total antioxidant status in phenylketonuric patients	European journal of clinical nutrition	2003	Greece	Observational study	86	Children (age range not specified)	PKU	Schulpis KH, Tsakiris S, Karikas GA, Moukas M, Behrakis P. Effect of diet on plasma total antioxidant status in phenylketonuric patients. Eur J Clin Nutr. 2003;57(2):383-387. doi:10.1038/sj.ejcn.1601529	Dietary intake of energy	Indicators of the consumption of energy from food, measured in calories. Energy is required to regulate certain bodily functions and physical growth	Disease management and food attitudes and behaviours	Life Impact
Schulpis	Effect of diet on plasma total antioxidant status in phenylketonuric patients	European journal of clinical nutrition	2003	Greece	Observational study	86	Children (age range not specified)	PKU	Schulpis KH, Tsakiris S, Karikas GA, Moukas M, Behrakis P. Effect of diet on plasma total antioxidant status in phenylketonuric patients. Eur J Clin Nutr. 2003;57(2):383-387. doi:10.1038/sj.ejcn.1601529	Dietary intake of fat	Indicators of the consumption of fat from foods (e.g., oils, nuts, milk, meat, and fish). Fat provides structure to cells and cushions membranes to help prevent damage and is essential for the body to absorb fat-soluble vitamins	Disease management and food attitudes and behaviours	Life Impact
Schulpis	Effect of diet on plasma total antioxidant status in phenylketonuric patients	European journal of clinical nutrition	2003	Greece	Observational study	86	Children (age range not specified)	PKU	Schulpis KH, Tsakiris S, Karikas GA, Moukas M, Behrakis P. Effect of diet on plasma total antioxidant status in phenylketonuric patients. Eur J Clin Nutr. 2003;57(2):383-387. doi:10.1038/sj.ejcn.1601529	Dietary intake of fibre	Indicators of consumption of fibre from food (e.g., fruits, vegetables, grains). Fibre is a type of carbohydrates that the body can't digest	Disease management and food attitudes and behaviours	Life Impact
Schulpis	Effect of diet on plasma total antioxidant status in phenylketonuric patients	European journal of clinical nutrition	2003	Greece	Observational study	86	Children (age range not specified)	PKU	Schulpis KH, Tsakiris S, Karikas GA, Moukas M, Behrakis P. Effect of diet on plasma total antioxidant status in phenylketonuric patients. Eur J Clin Nutr. 2003;57(2):383-387. doi:10.1038/sj.ejcn.1601529	Dietary intake of protein	Indicators of the consumption of protein, a natural substance, from foods (e.g., meat, eggs, legumes). Protein provides the body with amino acids, which help form muscle and bone, repair damaged tissues, and help fight inflammation and infection	Disease management and food attitudes and behaviours	Life Impact
Schulpis	Effect of diet on plasma total antioxidant status in phenylketonuric patients	European journal of clinical nutrition	2003	Greece	Observational study	86	Children (age range not specified)	PKU	Schulpis KH, Tsakiris S, Karikas GA, Moukas M, Behrakis P. Effect of diet on plasma total antioxidant status in phenylketonuric patients. Eur J Clin Nutr. 2003;57(2):383-387. doi:10.1038/sj.ejcn.1601529	Dietary intake of specific fatty acids	Indicators of consumption from foods of fatty acids, which are the building blocks of the fat in our bodies and in the food we eat, and have important functions in the body	Disease management and food attitudes and behaviours	Life Impact
Schulpis	Effect of diet on plasma total antioxidant status in phenylketonuric patients	European journal of clinical nutrition	2003	Greece	Observational study	86	Children (age range not specified)	PKU	Schulpis KH, Tsakiris S, Karikas GA, Moukas M, Behrakis P. Effect of diet on plasma total antioxidant status in phenylketonuric patients. Eur J Clin Nutr. 2003;57(2):383-387. doi:10.1038/sj.ejcn.1601529	Dietary intake of vitamins and minerals	Indicators of the consumption of micronutrients from food (e.g., vegetables, proteins, whole grains). Vitamins and minerals help support overall health and play important roles in cell metabolism and neurological functions	Disease management and food attitudes and behaviours	Life Impact
Schulpis	Effect of diet on plasma total antioxidant status in phenylketonuric patients	European journal of clinical nutrition	2003	Greece	Observational study	86	Children (age range not specified)	PKU	Schulpis KH, Tsakiris S, Karikas GA, Moukas M, Behrakis P. Effect of diet on plasma total antioxidant status in phenylketonuric patients. Eur J Clin Nutr. 2003;57(2):383-387. doi:10.1038/sj.ejcn.1601529	Metabolic syndrome/energy metabolism	Indicators of the body's activities to convert food and nutrients into energy that the body can use. Metabolic syndrome is present when these processes are not working properly, raising one's risk for heart disease and other health problems	Monitoring of non disease-specific biomarkers and surrogate outcomes	Pathophysiological Manifestations
Schulpis	Effect of diet on plasma total antioxidant status in phenylketonuric patients	European journal of clinical nutrition	2003	Greece	Observational study	86	Children (age range not specified)	PKU	Schulpis KH, Tsakiris S, Karikas GA, Moukas M, Behrakis P. Effect of diet on plasma total antioxidant status in phenylketonuric patients. Eur J Clin Nutr. 2003;57(2):383-387. doi:10.1038/sj.ejcn.1601529	Phenylalanine concentration in the blood or other tissues	How much phenylalanine there is in the blood or other tissues and whether the level is consistent with the targeted level	Monitoring of disease-specific biomarkers and surrogate outcomes	Pathophysiological Manifestations
Schulpis	Effect of diet on plasma total antioxidant status in phenylketonuric patients	European journal of clinical nutrition	2003	Greece	Observational study	86	Children (age range not specified)	PKU	Schulpis KH, Tsakiris S, Karikas GA, Moukas M, Behrakis P. Effect of diet on plasma total antioxidant status in phenylketonuric patients. Eur J Clin Nutr. 2003;57(2):383-387. doi:10.1038/sj.ejcn.1601529	Tyrosine concentration in the blood	How much tyrosine there is in the blood	Monitoring of disease-specific biomarkers and surrogate outcomes	Pathophysiological Manifestations
Rohde	Effect of dietary regime on metabolic control in phenylketonuria: Is exact calculation of phenylalanine intake really necessary?	Molecular genetics and metabolism reports	2015	Germany	Observational study	149	1-15 years	PKU	Rohde C, Thiele AG, Och U, et al. Effect of dietary regime on metabolic control in phenylketonuria: Is exact calculation of phenylalanine intake really necessary? Mol Genet Metab Reports. 2015;5:36-41. doi:10.1016/j.ymgmr.2015.09.006	Child quality of life	A general concept of well-being that refers to a combination of various life aspects (e.g., health, emotional, social), as it relates to PKU, and assessed from the child's perspective	Child life impact	Life Impact	Unclear
Rohde	Effect of dietary regime on metabolic control in phenylketonuria: Is exact calculation of phenylalanine intake really necessary?	Molecular genetics and metabolism reports	2015	Germany	Observational study	149	1-15 years	PKU	Rohde C, Thiele AG, Och U, et al. Effect of dietary regime on metabolic control in phenylketonuria: Is exact calculation of phenylalanine intake really necessary? Mol Genet Metab Reports. 2015;5:36-41. doi:10.1016/j.ymgmr.2015.09.006	Impact of PKU on caregiver/family quality of life	A general concept of well-being that refers to a combination of various life aspects (e.g., health, emotional, social, time), as it relates to caregiving for a child with PKU, and assessed from the caregiver's perspective	Caregiver/family life impact	Life Impact	Unclear
Rohde	Effect of dietary regime on metabolic control in phenylketonuria: Is exact calculation of phenylalanine intake really necessary?	Molecular genetics and metabolism reports	2015	Germany	Observational study	149	1-15 years	PKU	Rohde C, Thiele AG, Och U, et al. Effect of dietary regime on metabolic control in phenylketonuria: Is exact calculation of phenylalanine intake really necessary? Mol Genet Metab Reports. 2015;5:36-41. doi:10.1016/j.ymgmr.2015.09.006	Adherence to PKU diet	The extent to which someone sticks to a special diet (e.g., formula, medical food, low-protein foods) prescribed specifically for someone with PKU	Disease management and food attitudes and behaviours	Life Impact
Rohde	Effect of dietary regime on metabolic control in phenylketonuria: Is exact calculation of phenylalanine intake really necessary?	Molecular genetics and metabolism reports	2015	Germany	Observational study	149	1-15 years	PKU	Rohde C, Thiele AG, Och U, et al. Effect of dietary regime on metabolic control in phenylketonuria: Is exact calculation of phenylalanine intake really necessary? Mol Genet Metab Reports. 2015;5:36-41. doi:10.1016/j.ymgmr.2015.09.006	Dietary intake of phenylalanine	Indicators of the consumption of phenylalanine, an amino acid, from food. Amino acids are the "building blocks" of proteins found in food. With PKU, the body cannot break down phenyalanine to build specialized proteins that the body needs	Disease management and food attitudes and behaviours	Life Impact
Rohde	Effect of dietary regime on metabolic control in phenylketonuria: Is exact calculation of phenylalanine intake really necessary?	Molecular genetics and metabolism reports	2015	Germany	Observational study	149	1-15 years	PKU	Rohde C, Thiele AG, Och U, et al. Effect of dietary regime on metabolic control in phenylketonuria: Is exact calculation of phenylalanine intake really necessary? Mol Genet Metab Reports. 2015;5:36-41. doi:10.1016/j.ymgmr.2015.09.006	Phenylalanine concentration in the blood or other tissues	How much phenylalanine there is in the blood or other tissues and whether the level is consistent with the targeted level	Monitoring of disease-specific biomarkers and surrogate outcomes	Pathophysiological Manifestations
Waisbren	Effect of expanded newborn screening for biochemical genetic disorders on child outcomes and parental stress	JAMA	2003	United States	Observational study	258	Children (0-8 years) and adults	MCADD	Waisbren SE, Albers S, Amato S, et al. Effect of Expanded Newborn Screening for Biochemical Genetic Disorders on Child Outcomes and Parental Stress. J Am Med Assoc. 2003;290(19):2564-2572. doi:http://dx.doi.org/10.1001/jama.290.19.2564	Cognition and intelligence/IQ	A child's learning abilities related to the activity and development of the brain	Cognition and development	Growth and Development	Bayley Scales of Infant and Toddler Development
Waisbren	Effect of expanded newborn screening for biochemical genetic disorders on child outcomes and parental stress	JAMA	2003	United States	Observational study	258	Children (0-8 years) and adults	MCADD	Waisbren SE, Albers S, Amato S, et al. Effect of Expanded Newborn Screening for Biochemical Genetic Disorders on Child Outcomes and Parental Stress. J Am Med Assoc. 2003;290(19):2564-2572. doi:http://dx.doi.org/10.1001/jama.290.19.2564	Sensorimotor and motor functioning	The ability to perceive and respond to the external environment, including the ability to move one's body or body parts	Cognition and development	Growth and Development	Bayley Scales of Infant and Toddler Development
Waisbren	Effect of expanded newborn screening for biochemical genetic disorders on child outcomes and parental stress	JAMA	2003	United States	Observational study	258	Children (0-8 years) and adults	MCADD	Waisbren SE, Albers S, Amato S, et al. Effect of Expanded Newborn Screening for Biochemical Genetic Disorders on Child Outcomes and Parental Stress. J Am Med Assoc. 2003;290(19):2564-2572. doi:http://dx.doi.org/10.1001/jama.290.19.2564	Caregiver/family psychosocial well-being	Related to the caregiver or family's quality of life. How caring for a child makes the caregiver/family think or feel about him/herself/themselves and satisfaction with life in general	Child and caregiver/family life impact	Life Impact	Parenting Stress Index
Waisbren	Effect of expanded newborn screening for biochemical genetic disorders on child outcomes and parental stress	JAMA	2003	United States	Observational study	258	Children (0-8 years) and adults	PKU	Waisbren SE, Albers S, Amato S, et al. Effect of Expanded Newborn Screening for Biochemical Genetic Disorders on Child Outcomes and Parental Stress. J Am Med Assoc. 2003;290(19):2564-2572. doi:http://dx.doi.org/10.1001/jama.290.19.2564	Cognition and intelligence/IQ	A child's learning abilities related to the activity and development of the brain	Cognition and development	Growth and Development	Bayley Scales of Infant and Toddler Development
Waisbren	Effect of expanded newborn screening for biochemical genetic disorders on child outcomes and parental stress	JAMA	2003	United States	Observational study	258	Children (0-8 years) and adults	PKU	Waisbren SE, Albers S, Amato S, et al. Effect of Expanded Newborn Screening for Biochemical Genetic Disorders on Child Outcomes and Parental Stress. J Am Med Assoc. 2003;290(19):2564-2572. doi:http://dx.doi.org/10.1001/jama.290.19.2564	Sensorimotor and motor functioning	The ability to perceive and respond to the external environment, including the ability to move one's body or body parts	Cognition and development	Growth and Development	Bayley Scales of Infant and Toddler Development
Waisbren	Effect of expanded newborn screening for biochemical genetic disorders on child outcomes and parental stress	JAMA	2003	United States	Observational study	258	Children (0-8 years) and adults	PKU	Waisbren SE, Albers S, Amato S, et al. Effect of Expanded Newborn Screening for Biochemical Genetic Disorders on Child Outcomes and Parental Stress. J Am Med Assoc. 2003;290(19):2564-2572. doi:http://dx.doi.org/10.1001/jama.290.19.2564	Caregiver/family psychosocial well-being	How a child's caregiver(s) or family thinks or feels about themselves or their satisfaction with life in general, as it relates to caring for a child with PKU	Caregiver/family life impact	Life Impact	Parenting Stress Index
Waisbren	Effect of expanded newborn screening for biochemical genetic disorders on child outcomes and parental stress	JAMA	2003	United States	Observational study	258	Children (0-8 years) and adults	PKU	Waisbren SE, Albers S, Amato S, et al. Effect of Expanded Newborn Screening for Biochemical Genetic Disorders on Child Outcomes and Parental Stress. J Am Med Assoc. 2003;290(19):2564-2572. doi:http://dx.doi.org/10.1001/jama.290.19.2564	Child quality of life	A general concept of well-being that refers to a combination of various life aspects (e.g., health, emotional, social), as it relates to PKU, and assessed from the child's perspective	Child life impact	Life Impact	Unclear
Waisbren	Effect of expanded newborn screening for biochemical genetic disorders on child outcomes and parental stress	JAMA	2003	United States	Observational study	258	Children (0-8 years) and adults	MCADD	Waisbren SE, Albers S, Amato S, et al. Effect of Expanded Newborn Screening for Biochemical Genetic Disorders on Child Outcomes and Parental Stress. J Am Med Assoc. 2003;290(19):2564-2572. doi:http://dx.doi.org/10.1001/jama.290.19.2564	Overall child development	Process of change across a combination of physical, emotional, cognitive, social, and language areas over the course of childhood	Cognition and development	Growth and Development	Vineland Adaptive Behaviour Scales
Waisbren	Effect of expanded newborn screening for biochemical genetic disorders on child outcomes and parental stress	JAMA	2003	United States	Observational study	258	Children (0-8 years) and adults	PKU	Waisbren SE, Albers S, Amato S, et al. Effect of Expanded Newborn Screening for Biochemical Genetic Disorders on Child Outcomes and Parental Stress. J Am Med Assoc. 2003;290(19):2564-2572. doi:http://dx.doi.org/10.1001/jama.290.19.2564	Overall child development	Process of change across a combination of physical, emotional, cognitive, social, and language areas over the course of childhood	Cognition and development	Growth and Development	Vineland Adaptive Behaviour Scales
Waisbren	Effect of expanded newborn screening for biochemical genetic disorders on child outcomes and parental stress	JAMA	2003	United States	Observational study	258	Children (0-8 years) and adults	PKU	Waisbren SE, Albers S, Amato S, et al. Effect of Expanded Newborn Screening for Biochemical Genetic Disorders on Child Outcomes and Parental Stress. J Am Med Assoc. 2003;290(19):2564-2572. doi:http://dx.doi.org/10.1001/jama.290.19.2564	Age at treatment initiation	The age at which a child diagnosed with PKU begins to receive medical care (i.e. dietary treatment) for his/her condition	Disease management and food attitudes and behaviours	Life Impact
Waisbren	Effect of expanded newborn screening for biochemical genetic disorders on child outcomes and parental stress	JAMA	2003	United States	Observational study	258	Children (0-8 years) and adults	PKU	Waisbren SE, Albers S, Amato S, et al. Effect of Expanded Newborn Screening for Biochemical Genetic Disorders on Child Outcomes and Parental Stress. J Am Med Assoc. 2003;290(19):2564-2572. doi:http://dx.doi.org/10.1001/jama.290.19.2564	Dietary intake of medical foods or formula, modified low-protein foods, and protein substitutes	Indicators of the consumption of formula and/or special medical supplements and synthetic foods given to the child under a doctor's supervision and which are intended to manage a child's blood phenylalanine levels	Disease management and food attitudes and behaviours	Life Impact
Waisbren	Effect of expanded newborn screening for biochemical genetic disorders on child outcomes and parental stress	JAMA	2003	United States	Observational study	258	Children (0-8 years) and adults	PKU	Waisbren SE, Albers S, Amato S, et al. Effect of Expanded Newborn Screening for Biochemical Genetic Disorders on Child Outcomes and Parental Stress. J Am Med Assoc. 2003;290(19):2564-2572. doi:http://dx.doi.org/10.1001/jama.290.19.2564	Hospitalization	Measures related to frequency or length of time spent at the hospital during an overnight stay	Health service use and costs	Resource Use
Waisbren	Effect of expanded newborn screening for biochemical genetic disorders on child outcomes and parental stress	JAMA	2003	United States	Observational study	258	Children (0-8 years) and adults	PKU	Waisbren SE, Albers S, Amato S, et al. Effect of Expanded Newborn Screening for Biochemical Genetic Disorders on Child Outcomes and Parental Stress. J Am Med Assoc. 2003;290(19):2564-2572. doi:http://dx.doi.org/10.1001/jama.290.19.2564	Neurological Health – Clinical Symptoms and Diagnoses	Signs of illness observed by doctors during an examination, or diseases identified by a doctor that are related to the body's nerves or nervous system	Monitoring of non disease-specific biomarkers and surrogate outcomes	Pathophysiological Manifestations
Waisbren	Effect of expanded newborn screening for biochemical genetic disorders on child outcomes and parental stress	JAMA	2003	United States	Observational study	258	Children (0-8 years) and adults	PKU	Waisbren SE, Albers S, Amato S, et al. Effect of Expanded Newborn Screening for Biochemical Genetic Disorders on Child Outcomes and Parental Stress. J Am Med Assoc. 2003;290(19):2564-2572. doi:http://dx.doi.org/10.1001/jama.290.19.2564	Outpatient care use	The frequency or nature of use of hospital services during a visit to the hospital where one does not stay in the hospital overnight	Health service use and costs	Resource Use
Waisbren	Effect of expanded newborn screening for biochemical genetic disorders on child outcomes and parental stress	JAMA	2003	United States	Observational study	258	Children (0-8 years) and adults	PKU	Waisbren SE, Albers S, Amato S, et al. Effect of Expanded Newborn Screening for Biochemical Genetic Disorders on Child Outcomes and Parental Stress. J Am Med Assoc. 2003;290(19):2564-2572. doi:http://dx.doi.org/10.1001/jama.290.19.2564	Use of medical devices	The use of a special instrument for one or more specific medical purpose(s) such as the alleviation of disease or injury or the support of a physiological process (e.g. respiration, digestion, growth)	Health service use and costs	Resource Use
Waisbren	Effect of expanded newborn screening for biochemical genetic disorders on child outcomes and parental stress	JAMA	2003	United States	Observational study	258	Children (0-8 years) and adults	MCADD	Waisbren SE, Albers S, Amato S, et al. Effect of Expanded Newborn Screening for Biochemical Genetic Disorders on Child Outcomes and Parental Stress. J Am Med Assoc. 2003;290(19):2564-2572. doi:http://dx.doi.org/10.1001/jama.290.19.2564	Age at treatment initiation	The age at which a child diagnosed with MCAD deficiency begins to receive medical care (including preventive care such as sick day care plans) for his/her condition	Disease management and feeding behaviours	Life Impact
Waisbren	Effect of expanded newborn screening for biochemical genetic disorders on child outcomes and parental stress	JAMA	2003	United States	Observational study	258	Children (0-8 years) and adults	MCADD	Waisbren SE, Albers S, Amato S, et al. Effect of Expanded Newborn Screening for Biochemical Genetic Disorders on Child Outcomes and Parental Stress. J Am Med Assoc. 2003;290(19):2564-2572. doi:http://dx.doi.org/10.1001/jama.290.19.2564	Carnitine supplementation	The consumption of L-carnitine as a supplement to the diet	Disease management and feeding behaviours	Life Impact
Waisbren	Effect of expanded newborn screening for biochemical genetic disorders on child outcomes and parental stress	JAMA	2003	United States	Observational study	258	Children (0-8 years) and adults	MCADD	Waisbren SE, Albers S, Amato S, et al. Effect of Expanded Newborn Screening for Biochemical Genetic Disorders on Child Outcomes and Parental Stress. J Am Med Assoc. 2003;290(19):2564-2572. doi:http://dx.doi.org/10.1001/jama.290.19.2564	Chronic sequlae of an acute event	Chronic sequelae of an acute event - A regularly-occurring condition or illness resulting from a prior short-term event, such as a metabolic crisis.	Acute disease-specific manifestations	Pathophysiological Manifestations
Waisbren	Effect of expanded newborn screening for biochemical genetic disorders on child outcomes and parental stress	JAMA	2003	United States	Observational study	258	Children (0-8 years) and adults	MCADD	Waisbren SE, Albers S, Amato S, et al. Effect of Expanded Newborn Screening for Biochemical Genetic Disorders on Child Outcomes and Parental Stress. J Am Med Assoc. 2003;290(19):2564-2572. doi:http://dx.doi.org/10.1001/jama.290.19.2564	Hospitalization	Measures related to frequency or length of time spent at the hospital during an overnight stay	Health service use and costs	Resource Use
Waisbren	Effect of expanded newborn screening for biochemical genetic disorders on child outcomes and parental stress	JAMA	2003	United States	Observational study	258	Children (0-8 years) and adults	MCADD	Waisbren SE, Albers S, Amato S, et al. Effect of Expanded Newborn Screening for Biochemical Genetic Disorders on Child Outcomes and Parental Stress. J Am Med Assoc. 2003;290(19):2564-2572. doi:http://dx.doi.org/10.1001/jama.290.19.2564	Neurological symptoms and disorders	Indicators of health or illness as observed by doctors during an examination, or illnesses or diseases identified by a doctor that are related to the body's nerves or nervous system	Non disease-specific symptoms and disease	Pathophysiological Manifestations
Waisbren	Effect of expanded newborn screening for biochemical genetic disorders on child outcomes and parental stress	JAMA	2003	United States	Observational study	258	Children (0-8 years) and adults	MCADD	Waisbren SE, Albers S, Amato S, et al. Effect of Expanded Newborn Screening for Biochemical Genetic Disorders on Child Outcomes and Parental Stress. J Am Med Assoc. 2003;290(19):2564-2572. doi:http://dx.doi.org/10.1001/jama.290.19.2564	Outpatient care use	The frequency or nature of use of hospital services during a visit to the hospital where one does not stay in the hospital overnight	Health service use and costs	Resource Use
Waisbren	Effect of expanded newborn screening for biochemical genetic disorders on child outcomes and parental stress	JAMA	2003	United States	Observational study	258	Children (0-8 years) and adults	MCADD	Waisbren SE, Albers S, Amato S, et al. Effect of Expanded Newborn Screening for Biochemical Genetic Disorders on Child Outcomes and Parental Stress. J Am Med Assoc. 2003;290(19):2564-2572. doi:http://dx.doi.org/10.1001/jama.290.19.2564	Supplementation with rapidly available carbohydrates during acute illness	The consumption of specific products (medications or supplements) containing high-levels of carbohydrates to treat short-term, but active health problems stemming from MCAD deficiency	Disease management and feeding behaviours	Life Impact
Waisbren	Effect of expanded newborn screening for biochemical genetic disorders on child outcomes and parental stress	JAMA	2003	United States	Observational study	258	Children (0-8 years) and adults	MCADD	Waisbren SE, Albers S, Amato S, et al. Effect of Expanded Newborn Screening for Biochemical Genetic Disorders on Child Outcomes and Parental Stress. J Am Med Assoc. 2003;290(19):2564-2572. doi:http://dx.doi.org/10.1001/jama.290.19.2564	Use of a feeding tube	Processes related to the use of a medical device (tube) that delivers food directly to the stomach, bypassing the mouth and esophagus	Disease management and feeding behaviours	Life Impact
Beblo	Effect of fish oil supplementation on fatty acid status, coordination, and fine motor skills in children with phenylketonuria	The Journal of pediatrics	2007	Germany	Observational study	68	1-11 years	PKU	Beblo S, Reinhardt H, Demmelmair H, Muntau AC, Koletzko B. Effect of Fish Oil Supplementation on Fatty Acid Status, Coordination, and Fine Motor Skills in Children Phenylketonuria. J Pediatr. 2007;150:479-484.	Sensorimotor and motor functioning	The ability to perceive and respond to the external environment, including the ability to move one's body or body parts	Cognition and development	Growth and Development	Rostock-Oseretzky Scale
Beblo	Effect of fish oil supplementation on fatty acid status, coordination, and fine motor skills in children with phenylketonuria	The Journal of pediatrics	2007	Germany	Observational study	68	1-11 years	PKU	Beblo S, Reinhardt H, Demmelmair H, Muntau AC, Koletzko B. Effect of Fish Oil Supplementation on Fatty Acid Status, Coordination, and Fine Motor Skills in Children Phenylketonuria. J Pediatr. 2007;150:479-484.	Metabolic syndrome/energy metabolism	Indicators of the body's activities to convert food and nutrients into energy that the body can use. Metabolic syndrome is present when these processes are not working properly, raising one's risk for heart disease and other health problems	Monitoring of non disease-specific biomarkers and surrogate outcomes	Pathophysiological Manifestations
Beblo	Effect of fish oil supplementation on fatty acid status, coordination, and fine motor skills in children with phenylketonuria	The Journal of pediatrics	2007	Germany	Observational study	68	1-11 years	PKU	Beblo S, Reinhardt H, Demmelmair H, Muntau AC, Koletzko B. Effect of Fish Oil Supplementation on Fatty Acid Status, Coordination, and Fine Motor Skills in Children Phenylketonuria. J Pediatr. 2007;150:479-484.	Phenylalanine concentration in the blood or other tissues	How much phenylalanine there is in the blood or other tissues and whether the level is consistent with the targeted level	Monitoring of disease-specific biomarkers and surrogate outcomes	Pathophysiological Manifestations
Greeves	Effect of genotype on changes in intelligence quotient after dietary relaxation in phenylketonuria and hyperphenylalaninaemia	Archives of disease in childhood	2000	United Kingdom	Observational study	125	8-18 years	PKU	Greeves LG, Patterson CC, Carson DJ, et al. Effect of genotype on changes in intelligence quotient after dietary relaxation in phenylketonuria and hyperphenylalaninaemia. Arch Dis Child. 2000;82(3):216-221. doi:10.1136/adc.82.3.216	Cognition and intelligence/IQ	A child's learning abilities related to the activity and development of the brain	Cognition and development	Growth and Development	Wechsler (age-appropriate version)
Greeves	Effect of genotype on changes in intelligence quotient after dietary relaxation in phenylketonuria and hyperphenylalaninaemia	Archives of disease in childhood	2000	United Kingdom	Observational study	125	8-18 years	PKU	Greeves LG, Patterson CC, Carson DJ, et al. Effect of genotype on changes in intelligence quotient after dietary relaxation in phenylketonuria and hyperphenylalaninaemia. Arch Dis Child. 2000;82(3):216-221. doi:10.1136/adc.82.3.216	Phenylalanine concentration in the blood or other tissues	How much phenylalanine there is in the blood or other tissues and whether the level is consistent with the targeted level	Monitoring of disease-specific biomarkers and surrogate outcomes	Pathophysiological Manifestations
Sojodi	Effect of maternal empowerment program on burden of care in mothers of children with PKU	WHO ICTRP	2017	Iran	Trial	50 (target sample size)	5-15 years	PKU	Sojoodi T. Effect of maternal empowerment program on burden of care in mothers of children with PKU. International Clinical Trials Registry Platform. http://apps.who.int/trialsearch/Trial2.aspx?TrialID=IRCT2016071828975N1. Published 2017. Accessed May 4, 2018.	Impact of PKU on caregiver/family quality of life	A general concept of well-being that refers to a combination of various life aspects (e.g., health, emotional, social, time), as it relates to caregiving for a child with PKU, and assessed from the caregiver's perspective	Caregiver/family life impact	Life Impact	Unclear
Sojodi	Effect of maternal empowerment program on burden of care in mothers of children with PKU	WHO ICTRP	2017	Iran	Trial	50 (target sample size)	5-15 years	PKU	Sojoodi T. Effect of maternal empowerment program on burden of care in mothers of children with PKU. International Clinical Trials Registry Platform. http://apps.who.int/trialsearch/Trial2.aspx?TrialID=IRCT2016071828975N1. Published 2017. Accessed May 4, 2018.	Phenylalanine concentration in the blood or other tissues	How much phenylalanine there is in the blood or other tissues and whether the level is consistent with the targeted level	Monitoring of disease-specific biomarkers and surrogate outcomes	Pathophysiological Manifestations
University Medical Centre Groningen	Effect of sapropterin on variations of blood phenylalanine and tyrosine over 24 hours and from day to day in children with phenylketonuria	WHO ICTRP	2011	The Netherlands	Trial	20 (target sample size)	4-12 years	PKU	University Medical Centre Groningen. Effect of sapropterin on variations of blood phenylalanine and tyrosine over 24 hours and from day to day in children with phenylketonuria. International Clinical Trials Registry Platform. http://apps.who.int/trialsearch/Trial2.aspx?TrialID=EUCTR2010-021343-41-NL. Published 2011. Accessed May 4, 2018.	Phenylalanine concentration in the blood or other tissues	How much phenylalanine there is in the blood or other tissues and whether the level is consistent with the targeted level	Monitoring of disease-specific biomarkers and surrogate outcomes	Pathophysiological Manifestations
University Medical Centre Groningen	Effect of sapropterin on variations of blood phenylalanine and tyrosine over 24 hours and from day to day in children with phenylketonuria	WHO ICTRP	2011	The Netherlands	Trial	20 (target sample size)	4-12 years	PKU	University Medical Centre Groningen. Effect of sapropterin on variations of blood phenylalanine and tyrosine over 24 hours and from day to day in children with phenylketonuria. International Clinical Trials Registry Platform. http://apps.who.int/trialsearch/Trial2.aspx?TrialID=EUCTR2010-021343-41-NL. Published 2011. Accessed May 4, 2018.	Tyrosine concentration in the blood	How much tyrosine there is in the blood	Monitoring of disease-specific biomarkers and surrogate outcomes	Pathophysiological Manifestations
Sitta	Effect of short- and long-term exposition to high phenylalanine blood levels on oxidative damage in phenylketonuric patients	International journal of developmental neuroscience : the official journal of the International Society for Developmental Neuroscience	2009	Brazil	Observational study	30	Children (age not specified)	PKU	Sitta A, Barschak AG, Deon M, et al. Effect of short- and long-term exposition to high phenylalanine blood levels on oxidative damage in phenylketonuric patients. Int J Dev Neurosci. 2009;27(3):243-247. doi:10.1016/j.ijdevneu.2009.01.001	Biomarkers of antioxidant status, oxidative stress and inflammation	Biological or physiological indicators of whether the body is regulating the level or balance of reactive molecules called free radicals. An excess of free radicals can cause a condition called oxidative stress, resulting in cell and DNA damage. The body often uses antioxidants, chemicals that help stop or limit damage to cells caused by oxidative stress	Monitoring of non disease-specific biomarkers and surrogate outcomes	Pathophysiological Manifestations
Humphrey	Effect of tetrahydrobiopterin on Phe/Tyr ratios and variation in Phe levels in tetrahydrobiopterin responsive PKU patients	Molecular genetics and metabolism	2011	Australia	Observational study	34	Newborns	PKU	Humphrey M, Nation J, Francis I, Boneh A. Effect of tetrahydrobiopterin on Phe/Tyr ratios and variation in Phe levels in tetrahydrobiopterin responsive PKU patients. Mol Genet Metab. 2011;104:89-92. doi:10.1016/j.ymgme.2011.05.011	Phenylalanine concentration in the blood or other tissues	How much phenylalanine there is in the blood or other tissues and whether the level is consistent with the targeted level	Monitoring of disease-specific biomarkers and surrogate outcomes	Pathophysiological Manifestations
Humphrey	Effect of tetrahydrobiopterin on Phe/Tyr ratios and variation in Phe levels in tetrahydrobiopterin responsive PKU patients	Molecular genetics and metabolism	2011	Australia	Observational study	34	Newborns	PKU	Humphrey M, Nation J, Francis I, Boneh A. Effect of tetrahydrobiopterin on Phe/Tyr ratios and variation in Phe levels in tetrahydrobiopterin responsive PKU patients. Mol Genet Metab. 2011;104:89-92. doi:10.1016/j.ymgme.2011.05.011	Phenylalanine to tyrosine ratio	How much phenylalanine there is in the blood compared to how much tyrosine there is in the blood	Monitoring of disease-specific biomarkers and surrogate outcomes	Pathophysiological Manifestations
Humphrey	Effect of tetrahydrobiopterin on Phe/Tyr ratios and variation in Phe levels in tetrahydrobiopterin responsive PKU patients	Molecular genetics and metabolism	2011	Australia	Observational study	34	Newborns	PKU	Humphrey M, Nation J, Francis I, Boneh A. Effect of tetrahydrobiopterin on Phe/Tyr ratios and variation in Phe levels in tetrahydrobiopterin responsive PKU patients. Mol Genet Metab. 2011;104:89-92. doi:10.1016/j.ymgme.2011.05.011	Tyrosine concentration in the blood	How much tyrosine there is in the blood	Monitoring of disease-specific biomarkers and surrogate outcomes	Pathophysiological Manifestations
Chalak	Effectiveness of Tetrahydrobiopterin for improvement of dietary regimen of children with Phenylketonuria	WHO ICTRP	2017	Iran	Trial	20 (target sample size)	1-10 years	PKU	Chalak V, Eshranghi P. Effectiveness of Tetrahydrobiopterin for improvement of dietary regimen of children with Phenylketonuria. International Clinical Trials Registry Platform. http://apps.who.int/trialsearch/Trial2.aspx?TrialID=IRCT2016100230082N1. Published 2017. Accessed May 4, 2018.	Phenylalanine concentration in the blood or other tissues	How much phenylalanine there is in the blood or other tissues and whether the level is consistent with the targeted level	Monitoring of disease-specific biomarkers and surrogate outcomes	Pathophysiological Manifestations
Agostoni	Effects of long-chain polyunsaturated fatty acid supplementation on fatty acid status and visual function in treated children with hyperphenylalaninemia	The Journal of pediatrics	2000	Italy	Trial	54	Children (age range not specified)	PKU	Agostoni C, Massetto N, Biasucci G, et al. Effects of long-chain polyunsaturated fatty acid supplementation on fatty acid status and visual function in treated children with hyperphenylalaninemia. J Pediatr. 2000;137(4):504-509. doi:10.1067/mpd.2000.108398	Metabolic syndrome/energy metabolism	Indicators of the body's activities to convert food and nutrients into energy that the body can use. Metabolic syndrome is present when these processes are not working properly, raising one's risk for heart disease and other health problems	Monitoring of non disease-specific biomarkers and surrogate outcomes	Pathophysiological Manifestations
Agostoni	Effects of long-chain polyunsaturated fatty acid supplementation on fatty acid status and visual function in treated children with hyperphenylalaninemia	The Journal of pediatrics	2000	Italy	Trial	54	Children (age range not specified)	PKU	Agostoni C, Massetto N, Biasucci G, et al. Effects of long-chain polyunsaturated fatty acid supplementation on fatty acid status and visual function in treated children with hyperphenylalaninemia. J Pediatr. 2000;137(4):504-509. doi:10.1067/mpd.2000.108398	Neurological health – Biomarkers and surrogate outcomes	Biological indicators of nervous system functioning. They can help identify issues related to the body's nervous system, or measure how well the body responds to a treatment	Monitoring of non disease-specific biomarkers and surrogate outcomes	Pathophysiological Manifestations
Tanaka	Effects of Short-Term Calcium Supplementation in Children and Adolescents with Phenylketonuria	Journal of Clinical Densitometry	2017	Brazil	Trial	18	5-18 years	PKU	Tanaka NYY, Turcato MF, Nicoletti CF, et al. Effects of Short-Term Calcium Supplementation in Children and Adolescents with Phenylketonuria. J Clin Densitom. 2017;21(1):48-53. doi:10.1016/j.jocd.2017.02.001	Biomarkers of vitamins and trace minerals	Biological molecules found in blood, body fluids or tissues that indicate the levels of vitamins, minerals, and food components that help support overall health and play important roles in cell metabolism and neurological functions	Monitoring of non disease-specific biomarkers and surrogate outcomes	Pathophysiological Manifestations
Tanaka	Effects of Short-Term Calcium Supplementation in Children and Adolescents with Phenylketonuria	Journal of Clinical Densitometry	2017	Brazil	Trial	18	5-18 years	PKU	Tanaka NYY, Turcato MF, Nicoletti CF, et al. Effects of Short-Term Calcium Supplementation in Children and Adolescents with Phenylketonuria. J Clin Densitom. 2017;21(1):48-53. doi:10.1016/j.jocd.2017.02.001	Body mass index, overweight, or obesity status	Indicators of having an accumulation of fat in the body that is higher than expected and may have negative effects on one's health	Physical growth and anthropometry	Growth and Development
Tanaka	Effects of Short-Term Calcium Supplementation in Children and Adolescents with Phenylketonuria	Journal of Clinical Densitometry	2017	Brazil	Trial	18	5-18 years	PKU	Tanaka NYY, Turcato MF, Nicoletti CF, et al. Effects of Short-Term Calcium Supplementation in Children and Adolescents with Phenylketonuria. J Clin Densitom. 2017;21(1):48-53. doi:10.1016/j.jocd.2017.02.001	Bone health	The assessment of quality, growth, functioning and components (e.g., minerals, nutrients) of bones in the body that can help identify certain health or nutritional issues	Monitoring of non disease-specific biomarkers and surrogate outcomes	Pathophysiological Manifestations
Tanaka	Effects of Short-Term Calcium Supplementation in Children and Adolescents with Phenylketonuria	Journal of Clinical Densitometry	2017	Brazil	Trial	18	5-18 years	PKU	Tanaka NYY, Turcato MF, Nicoletti CF, et al. Effects of Short-Term Calcium Supplementation in Children and Adolescents with Phenylketonuria. J Clin Densitom. 2017;21(1):48-53. doi:10.1016/j.jocd.2017.02.001	Height/length	The length of a person from feet to head	Physical growth and anthropometry	Growth and Development
Tanaka	Effects of Short-Term Calcium Supplementation in Children and Adolescents with Phenylketonuria	Journal of Clinical Densitometry	2017	Brazil	Trial	18	5-18 years	PKU	Tanaka NYY, Turcato MF, Nicoletti CF, et al. Effects of Short-Term Calcium Supplementation in Children and Adolescents with Phenylketonuria. J Clin Densitom. 2017;21(1):48-53. doi:10.1016/j.jocd.2017.02.001	Phenylalanine concentration in the blood or other tissues	How much phenylalanine there is in the blood or other tissues and whether the level is consistent with the targeted level	Monitoring of disease-specific biomarkers and surrogate outcomes	Pathophysiological Manifestations
Tanaka	Effects of Short-Term Calcium Supplementation in Children and Adolescents with Phenylketonuria	Journal of Clinical Densitometry	2017	Brazil	Trial	18	5-18 years	PKU	Tanaka NYY, Turcato MF, Nicoletti CF, et al. Effects of Short-Term Calcium Supplementation in Children and Adolescents with Phenylketonuria. J Clin Densitom. 2017;21(1):48-53. doi:10.1016/j.jocd.2017.02.001	Weight	The current body mass of a person, or changes in body mass over a period of time	Physical growth and anthropometry	Growth and Development
[truncated: 1,329 more rows]

## Sheet: Sheet1
Life Impact
Pathophysiological Manifestations
[truncated: 3 more rows]
